# Supplementary material for: Melanosome diversity and convergence in the evolution of iridescent avian feathers—Implications for paleocolor reconstruction
Source: Evolution. 2018 Nov 26;73(1):15–27. doi: 10.1111/evo.13641 (PMC6587736; doi:10.1111/evo.13641)
Supplement: Supplementary file 1 [file EVO-73-15-s001.xlsx]

## Sheet: Contents
Supplementary Data
Contents
1. PCAmix eigenvalues and scores
2. PCA eigenvalues and scores
3. pPCA eigenvalues and scores
4. Morphospace volumes
5. Phylogenetic signal
6. Predictive models
7. Caihong predictions
8. Sample size test
9. Melanosome data
10. Specimens

## Sheet: 1.PCAmix
PCAmix
Eigenvalues
	Eigenvalue	Proportion	Cumulative
dim1	2.27355	45.4711	45.4711
dim2	1.35041	27.0081	72.4792
dim3	0.771935	15.4387	87.9179
dim4	0.544429	10.8886	98.8065
dim5	0.0596757	1.19352	100
Loadings
	dim 1	dim 2	dim 3	dim 4	dim 5
Length	0.325916	0.57329	0.0497993	0.0326348	0.0183599
Diameter	0.797202	0.00995643	0.10751	0.0621431	0.0231881
ld	0.181301	0.755545	0.0427499	0.00244903	0.0179554
Hollow	0.376823	0.00414992	0.568397	0.0505053	0.000124732
Flat	0.592313	0.00746399	0.00347871	0.396697	4.75049e-05
	dim 1	dim 2	dim 3	dim 4	dim 5
Rhea_americana_c	-0.649469	-1.04056	-0.317034	0.0428232	-0.0791929
Scolopax_minor_b	-0.858245	0.10505	-0.138023	0.0334726	-0.0298196
Synthliboramphus_antiquus_a	-0.350496	-0.536538	-0.501192	0.250228	-0.102794
Icterus_galbula	-0.766868	-0.258673	-0.214218	0.0477973	-0.109787
Megaceryle_alcyon_a	-0.0706586	0.054598	-0.671628	0.453292	-0.173799
Francolinus_francolinus	-0.859093	-0.134057	-0.149771	0.00755402	-0.140621
Tinamus_osgoodi_a	-0.122959	-1.05909	-0.666295	0.33108	-0.0032003
Pica_hudsonia	-0.666243	-0.440786	-0.287107	0.0866183	-0.102348
Coracina_novaehollandiae_a	0.0640504	-0.286385	-0.771393	0.497443	-0.139136
Ramphastos_ambiguus	-0.884592	-0.0465736	-0.12678	0.00426162	-0.0641641
Alectoris_chukar_a	-0.0840039	-0.58789	-0.680236	0.391567	-0.0863688
Chordeiles_minor	-0.578258	-0.0930127	-0.335101	0.16524	-0.117581
Priotelus_temnurus_c	-0.206138	-0.981997	-0.609166	0.291761	-0.0270662
Pterocles_bicinctus_a	-0.692339	-1.25135	-0.294474	0.00128217	-0.0586876
Phalacrocorax_auritus_a	-0.167916	-0.803889	-0.628508	0.328898	-0.0182804
Strix_nebulosa_a	-0.88986	0.126268	-0.116711	0.0176807	-0.0422731
Fregata_magnificens	-0.773495	0.532816	-0.181774	0.11702	-0.0584012
Megapodius_reinwardt_a	-0.109795	-1.03462	-0.672979	0.341626	0.0291443
Struthio_camelus	-0.448867	-0.688892	-0.440816	0.182604	-0.111339
Probosciger_aterrimus	-0.30427	-0.706601	-0.535515	0.262101	-0.0500601
Agelaius_phoeniceus	-0.676766	-0.166013	-0.288608	0.0897994	-0.53621
Columba_livia_a	-0.855535	-1.22973	-0.184145	-0.0852499	-0.0438205
Porzana_carolina_a	-1.13097	0.230635	0.0521001	-0.100594	0.0645993
Ciconia_ciconia	0.0964142	-0.439312	-0.789438	0.509078	0.0733121
Turnix_tanki_a	-0.563239	-0.893273	-0.369172	0.103634	-0.0633974
Cacicus_cela	-0.805187	1.26861	-0.13574	0.166386	-0.0398835
Taeniopygia_guttata_a	-0.41866	0.0629247	-0.437397	0.265563	-0.13712
Turdus_migratorius_b	-1.2212	-1.83181	0.0373913	-0.341369	-0.118136
Spizelloides_arborea	-0.952494	-2.57928	-0.168565	-0.263599	-0.166575
Alectura_lathami	-0.160623	-1.6447	-0.656365	0.261576	0.0948138
Tinamus_osgoodi_b	-0.221377	-2.50159	-0.635526	0.159074	0.301097
Chroicocephalus_philadelphia_a	0.19851	-1.19186	-0.881012	0.498438	0.105295
Alectoris_chukar_b	-0.969043	-2.54245	-0.154512	-0.267717	-0.122283
Phalacrocorax_auritus_b	-0.18692	-1.05337	-0.624595	0.295618	-0.0332787
Sialia_sialis	-0.998207	-2.48845	-0.132843	-0.278407	-0.111965
Dendrocygna_bicolor	-0.930701	-2.00031	-0.15999	-0.196067	-0.0636982
Strix_nebulosa_b	-0.975597	-2.43685	-0.148287	-0.263268	-0.16221
Tinamus_major	-0.380297	-2.4981	-0.532757	0.0695644	0.214275
Opisthocomus_hoazin_a	-0.706846	-2.24315	-0.31442	-0.0929962	0.0122916
Coturnix_japonica	-0.879007	-2.21573	-0.201162	-0.186811	-0.0532566
Clangula_hyemalis_a	-1.36302	-2.00314	0.125264	-0.435207	-0.149139
Harpactes_fasciatus	-0.243418	-2.40612	-0.61927	0.154181	0.261564
Anas_platyrhynchos_a	-1.34745	0.527394	0.209425	-0.189372	0.138529
Megapodius_reinwardt_b	-0.368629	-2.6156	-0.543274	0.0664027	0.242188
Buteo_jamaicensis	-0.224827	-2.20238	-0.627172	0.180654	0.20812
Columba_livia_b	-0.105286	-1.82944	-0.695702	0.278494	0.185974
Colius_striatus	-0.743291	-2.52634	-0.298727	-0.137705	0.027821
Baeolophus_bicolor_a	-0.588437	-1.8399	-0.380268	0.00777811	0.0131906
Antrostomus_vociferus_b	-1.00153	-2.48093	-0.126529	-0.276097	-0.0167764
Sitta_carolinensis_a	-1.34103	-2.40138	0.0911467	-0.464642	-0.306901
Coccyzus_americanus_a	-1.04396	-1.72963	-0.0766536	-0.234641	-0.0932944
Turnix_tanki_b	-0.234027	-2.09701	-0.617954	0.184744	0.198688
Taeniopygia_guttata_b	-0.0200209	-2.41402	-0.762782	0.28068	0.409601
Taeniopygia_guttata_c	-1.06548	-2.21018	-0.0788014	-0.290159	-0.112387
Psittacus_erithacus_a	2.40279	-0.379815	-2.30491	1.79323	0.649924
Psittacus_erithacus_b	0.116709	1.33895	-0.764915	0.661502	-0.426467
Falco_sparverius_c	-0.55511	-2.13655	-0.410225	0.00117345	0.0634093
Synthliboramphus_antiquus_b	0.0563654	-0.835036	-0.779944	0.447903	-0.0328409
Chlidonias_niger_b	-0.0196807	-0.0738716	-0.709866	0.4696	-0.173115
Coracina_novaehollandiae_b	0.13619	0.188215	-0.807301	0.576414	-0.220084
Callipepla_californica_b	1.42744	0.279333	-1.65951	1.29549	-0.0368847
Alectoris_chukar_c	1.47296	0.223204	-1.69586	1.3116	-0.13849
Junco_hyemalis	1.5131	0.236945	-1.72158	1.3353	-0.122634
Ardea_herodias	-0.911885	0.0776571	-0.103452	0.00143386	-0.038829
Dumetella_carolinensis	-0.208081	-1.58906	-0.61265	0.249813	0.346871
Ardea_cinerea_b	-0.861304	0.134202	-0.136283	0.0332904	-0.0609587
Podiceps_auritus	-0.233587	-0.734888	-0.584042	0.297775	-0.0594908
Passer_domesticus	-1.54408	-1.93871	0.253413	-0.523631	-0.0234476
Lanius_ludovicianus	-0.934559	-1.78578	-0.131172	-0.161714	0.41157
Clangula_hyemalis_b	-1.04755	-1.4859	-0.0661319	-0.214618	-0.0898923
Anas_platyrhynchos_b	-1.31625	0.768247	0.198415	-0.149023	0.186442
Colaptes_auratus	-0.223259	0.0524688	-0.568368	0.371115	-0.139445
Podilymbus_podiceps	2.00023	-0.0128125	-2.04656	1.58633	0.0909807
Pinicola_enucleator	-0.587712	0.525669	-0.309786	0.214419	-0.149158
Alca_torda	1.24304	0.489267	-1.53853	1.20559	-0.261841
Antigone_canadensis	-0.688006	-1.9696	-0.318752	-0.0588285	-0.00531769
Porzana_carolina_b	-0.284702	1.24196	-0.491939	0.44104	-0.228544
Egretta_tricolor	1.44837	0.263088	-1.67678	1.30297	-0.105207
Baeolophus_bicolor_b	-0.681624	-2.16228	-0.327346	-0.0708467	0.0437777
Diomedea_exulans_b	1.96225	0.00506511	-2.01852	1.56909	0.142483
Coccyzus_americanus_b	1.4455	0.266044	-1.67415	1.30222	-0.090022
Afropavo_congenensis	-1.23632	0.286967	0.126784	-0.150797	0.125471
Amazilia_lactea	3.75846	0.323438	0.809982	-0.163818	-0.145844
Anthreptes_collaris_ugandae_a	1.46768	0.992406	-0.618114	-1.59013	-0.221266
Anthreptes_collaris_ugandae_b	1.4831	1.30537	-0.620264	-1.55554	-0.273352
Apaloderma_narina_narina	2.4526	-0.905156	1.64591	-0.982776	-0.050773
Apaloderma_vittatum_a	2.35179	-0.61724	1.71968	-1.01465	-0.125415
Apaloderma_vittatum_b	2.30185	-0.491305	1.756	-1.03164	-0.15424
Apus_affinis_galilejensis	-1.28288	1.55268	0.205244	-0.0574257	0.270799
Apus_apus_apus	-0.912214	1.10377	-0.0674229	0.0952219	0.0150866
Astrapia_rothschildi	-1.75881	1.26241	0.525688	-0.332252	0.568299
Boissonneaua_matthewsii	5.02858	0.770022	-0.0164611	0.5756	0.0372161
Caloenas_nicobarica_a	-1.47277	-0.469994	0.259353	-0.348151	0.111252
Caloenas_nicobarica_b	-1.49501	0.0974437	0.296947	-0.305693	0.213578
Cassidix_oryziuora	-0.578102	2.38383	-0.253126	0.388242	-0.0952135
Centropus_oteralbus	0.681033	-0.676622	1.77727	1.02981	-0.230041
Centropus_sinensis	0.691668	-0.343364	1.78077	1.06521	-0.237891
Centropus_violaceus	0.606892	-0.637761	1.82776	0.992574	-0.237841
Chaetura_caudacuta	-1.0668	1.41737	0.0507714	0.0432013	0.130146
Chaetura_pelagica	-0.861427	0.505146	-0.122853	0.0675531	-0.0315206
Chaetura_picina	-0.928941	1.05074	-0.0569861	0.0822411	0.0398474
Chalcomitra_senegalensis_a	1.32431	1.20943	-0.515417	-1.64903	-0.225899
Chalcomitra_senegalensis_c	1.30101	0.565737	-0.518567	-1.71733	-0.16701
Chlorostilbon_gibsoni_melanorhynchus	5.22562	0.367918	-0.146071	0.660639	0.413309
Chrysolampis_mosquitus_b	4.95537	0.758696	0.0345293	0.536853	0.0979294
Cinnyris_afra_afer_a	1.30487	1.00621	-0.507864	-1.67675	-0.195527
Cinnyris_osea_decorsei_a	1.63241	0.797912	-0.734835	-1.518	-0.228722
Cinnyris_osea_decorsei_b	1.82205	1.36296	-0.85938	-1.37857	-0.6339
Cinnyris_shelley_hofmanni_a	1.84579	0.824432	-0.876692	-1.39939	-0.233071
Cinnyris_shelley_hofmanni_b	2.22884	1.08932	-1.12595	-1.16856	-0.283843
Colibri_coruscans_coruscans	6.86163	1.22856	-1.20322	1.63688	0.600058
Collocalia_esculenta	-0.903001	0.790135	-0.0839224	0.0720642	0.0134672
Collocalia_innominata	-0.82489	0.444721	-0.149927	0.0814475	-0.0484869
Corvus_corax_a	-0.35174	0.47114	-0.470304	0.33725	-0.176237
Corvus_frugilegus	-0.393363	0.315075	-0.44754	0.30062	-0.174411
Corvus_monedula_soemmeringii	-0.200413	0.594197	-0.569706	0.42872	-0.234222
Crotophaga_major_a	1.12198	0.0576661	1.50255	1.33237	-0.33449
Crotophaga_major_b	0.883141	0.187172	1.66675	1.21408	-0.324495
Cypsiurus_parvus_pallidior	-1.15108	1.36426	0.10706	-0.00598288	0.172852
Delichon_urbica_urbica	-0.871378	0.967428	-0.0999398	0.104579	-0.00393912
Ducula_aenea_palawanensis	-1.33506	-0.0699854	0.180477	-0.237167	0.111422
Ducula_pistrinaria_pistrinaria	-1.13039	0.17013	0.0491115	-0.106252	0.0493824
Eudynamys_scolopacea_scolopacea	-0.975839	-0.00617928	-0.0615566	-0.0392445	0.00866439
Euphagus_cyanocephalus	-0.529888	0.955654	-0.333907	0.284887	-0.138905
Galbula_albirostris_chalcocephala	-1.31371	0.636499	0.192243	-0.159597	0.182486
Galbula_leucogastra_chalcothorax_a	-1.09603	0.434536	0.0351474	-0.0635106	0.0574103
Galbula_leucogastra_chalcothorax_b	-1.37389	0.389433	0.224802	-0.21416	0.193845
Gallirex_porphyreolophus_a	-1.49832	2.15548	0.379303	-0.11157	0.527635
Gallirex_porphyreolophus_b	-1.62067	1.48662	0.438123	-0.239164	0.503145
Gallus_gallus	0.906012	-0.653948	1.62772	1.15455	-0.230084
Gallus_lafayetti	0.804406	0.00704676	1.71485	1.15625	-0.289557
Gracula_religiosa	-0.260558	1.1857	-0.510817	0.448352	-0.250932
Gymnorhina_tibicen_tibicen	-0.33923	0.606237	-0.475047	0.355459	-0.196358
Hemiprocne_comata_nacamurai	1.59363	-0.30502	-0.735681	-1.62962	0.00386035
Hemiprocne_longipennis_coronata	1.59243	-0.12199	-0.730595	-1.6154	-0.0386021
Hemiprocne_mystacea_mystacea	1.21787	-0.329195	-0.48709	-1.83821	-0.0367607
Hirundapus_giganteus_indicus	-1.10064	0.70596	0.0483366	-0.0405952	0.0874761
Hirundo_aethiopica	-1.4567	0.282503	0.277395	-0.268218	0.213067
Hirundo_smithii_bobrinskoii_a	-1.77646	2.7623	0.597793	-0.197379	0.844321
Hirundo_tahitica_subfusca	-0.705111	0.668679	-0.222798	0.166685	-0.0533039
Ibis_leucocephalus	0.0657826	0.0291004	-0.76449	0.524634	-0.195541
Iridoprocne_meyeni	1.29589	0.357356	-0.519969	-1.73701	-0.117399
Jacamerops_aurea_penardi	-1.66804	1.78932	0.482961	-0.234919	0.584177
Lamprotornis_regius_magnificus_a	4.41854	-0.946232	0.364872	0.115918	0.780848
Lamprotornis_regius_magnificus_b	4.66689	-0.848186	0.204998	0.262691	0.85058
Lamprotornis_regius_magnificus_c	4.8475	-0.609088	0.0902094	0.380867	0.801743
Lamprotornis_splendidus_bailundensis_a	4.6673	-0.00918669	0.213148	0.321055	0.378735
Lamprotornis_splendidus_bailundensis_b	2.72292	-0.821581	1.47113	-0.825107	0.0248587
Lophorina_minor	-1.34119	0.334062	0.200048	-0.202271	0.166772
Lophura_ignita	-0.724347	-0.539023	-0.25079	0.0467655	-0.0844981
Lophura_swinhoii_a	-1.03806	-0.520031	-0.0371987	-0.119585	-0.000367932
Lophura_swinhoii_b	-1.05206	-0.580048	-0.0309565	-0.133634	-0.0287489
Lybius_dubius	-0.173556	2.71392	-0.52048	0.631383	-0.291248
Lyrurus_tetrix_a	-1.51579	1.75028	0.375134	-0.159719	0.464451
Lyrurus_tetrix_b	-1.15898	0.908657	0.0961835	-0.0522441	0.142588
Melanitta_fusca_fusca	-0.568928	-0.498241	-0.354053	0.134495	-0.103685
Musophaga_violacea_rossae	-1.48686	1.20342	0.333732	-0.1967	0.361717
Nectarinia_amethystina_kirkii_a	1.6949	0.922747	-0.772762	-1.47296	-0.235429
Nectarinia_amethystina_kirkii_b	2.14126	0.428145	-1.08188	-1.26913	-0.105005
Nectarinia_bifasciatus_microrhyncha	1.72434	0.92911	-0.792861	-1.4569	-0.251233
Nectarinia_violacea_a	1.10365	0.342228	-0.391757	-1.84296	-0.110295
Nectarinia_violacea_b	1.08219	0.5842	-0.369879	-1.83331	-0.119833
Pavo_cristatus_a	-1.59402	-0.156505	0.354689	-0.382529	0.211763
Pavo_cristatus_b	-1.62693	-0.114894	0.37944	-0.395495	0.246402
Pavo_muticus	-1.47957	0.0377104	0.283659	-0.30354	0.188416
Phaenicophaeus_curvirostris_singularis	1.10456	0.489023	-0.386782	-1.82861	-0.0912362
Phaenicophaeus_diardi_diardi	0.621601	-0.322629	-0.0868281	-2.16128	0.00587457
Pharomachrus_mocinno_antisianus	1.72608	-1.01439	2.12464	-1.39154	-0.125785
Pharomachrus_pavoninus_auriceps_a	1.85796	-0.991384	2.03755	-1.31732	-0.119523
Pharomachrus_pavonius_auriceps_b	1.92632	-0.831736	1.9969	-1.26592	-0.124908
Phasianus_colchicus_a	-0.924508	2.2405	-0.018353	0.193679	0.104203
Phasianus_colchicus_b	-0.349028	2.26193	-0.415329	0.497608	-0.223363
Phasianus_versicolor_a	-1.29004	0.893981	0.185638	-0.122908	0.201512
Phasianus_versicolor_b	-1.11734	1.70626	0.0961739	0.0434838	0.183824
Phonygammus_keraudreni	-1.32533	0.850409	0.208497	-0.145417	0.219247
Pica_pica_a	0.816021	0.0528256	1.70781	1.16599	-0.30892
Priotelus_temnurus_a	2.23105	0.00605161	1.8167	-1.02826	-0.226135
Psalidoprocne_nitens_centralis	-1.2737	0.818351	0.171686	-0.121276	0.187754
Psilopogon_pyrolophus	-0.189971	0.297045	-0.584281	0.409686	-0.181304
Psophia_crepitans_a	0.302012	0.720884	0.165467	-2.23789	0.119673
Psophia_crepitans_b	-0.953169	-1.24633	-0.120632	-0.141034	-0.0726437
Pyrrhocorax_pyrrhocorax_himalayanus	-0.301566	2.98274	-0.423826	0.587759	-0.233615
Spreo_superbus_a	4.24081	-0.262548	0.487049	0.0632973	0.311811
Spreo_superbus_b	4.25068	-0.776911	0.474939	0.0327239	0.592422
Streptoprocne_zonaris_albicincta	-0.905951	0.850546	-0.0803074	0.0755705	0.00514829
Sturnus_vulgaris_a	-0.0736514	1.40995	-0.631022	0.567987	-0.317616
Sturnus_vulgaris_b	0.138037	1.87348	-0.7612	0.721465	-0.415475
Surniculus_lugubris_velutinus_a	-0.702141	0.700494	-0.225372	0.169695	-0.0936875
Surniculus_lugubris_velutinus_b	-0.236206	0.688631	-0.541657	0.418601	-0.208421
Tachycineta_bicolor_a	0.887035	1.38671	-0.211265	-1.86605	-0.0718182
Tauraco_livingstonii	-1.36263	1.10142	0.243716	-0.1414	0.270469
Thalurania_furcata_eriphile	2.67347	0.42697	1.5378	-0.746646	-0.155293
Trogon_collaris_puella	0.509228	0.320818	1.92385	1.02475	-0.251948
Trogon_melanurus_melanurus	0.344348	-0.360581	2.01338	0.875263	-0.209434
Trogon_mexicanus	-0.642861	0.7833	2.73357	0.460217	0.365065
Trogon_personatus	0.165957	-0.173723	2.14066	0.79651	-0.16011
Trogon_rufus_chrysochloros	0.0832585	-0.280643	2.19362	0.742908	-0.129988
Trogon_rufus_cupreicauda	0.102962	-0.272009	2.17964	0.753443	-0.157204
Trogon_strigilatus_strigilatus_a	0.113849	0.674678	2.2068	0.847322	-0.0730507
Trogon_strigilatus_strigilatus_b	0.0542017	-0.067283	2.2205	0.746618	-0.118252
Trogon_surrucura_aurantius_spix_a	0.157213	-0.168297	2.14652	0.792083	-0.164107
Trogon_surrucura_aurantius_spix_b	-0.0151657	0.0386533	2.27131	0.719182	-0.0934736
Trogon_surrucura_surrucura_a	0.229028	-0.125715	2.09923	0.834434	-0.181652
Trogon_surrucura_surrucura_b	0.423584	0.247355	1.98056	0.973171	-0.204588
Vanellus_vanellus	-1.3102	1.23207	0.212471	-0.101533	0.258108
Melanerpes_formicivorus	-0.612586	0.729703	-0.285354	0.22016	-0.121253
Fulica_americana_a	-0.360397	2.06239	-0.415066	0.472803	-0.242953
Tetrao_tetrix_c	-1.00301	0.0963242	-0.0365214	-0.0417122	0.0958739
Quiscalus_quiscula_a	-1.60891	-0.442174	0.353289	-0.418053	0.162565
Quiscalus_quiscula_b	-0.476186	0.398461	-0.390774	0.261763	-0.206461
Corvus_corax_b	-0.489205	0.442845	-0.379121	0.259988	-0.169331
Anas_crecca	-0.955344	0.966496	-0.0393036	0.0628009	0.109256
Rollulus_rouloul_a	-0.794836	0.251203	-0.175683	0.081082	-0.0320528
Rollulus_rouloul_b	-0.81575	1.27643	-0.128783	0.161008	-0.0486819
Priotelus_temnurus_b	-0.964839	0.433915	-0.0575518	0.00346694	-0.0673063
Chrysococcyx_caprius	-2.06364	0.577823	0.710927	-0.556277	0.668254
Phalacrocorax_auritus	-0.50541	0.101036	-0.378908	0.221028	-0.154715
Lophorina_intercedens	-1.62533	1.69236	0.450152	-0.22131	0.556894
Ducula_concinna	-1.07156	-0.289758	-0.0069963	-0.116966	0.00636876
Pica_pica_b	0.920673	-0.00820471	1.63498	1.21677	-0.331598
Sturnus_vulgaris_c	-1.06849	0.780265	0.029855	-0.0158969	0.101309
Corvus_ossifragus	-0.857013	0.446618	-0.128748	0.0637913	-0.0569406
Plegadis_falcinellus	-0.853164	1.25723	-0.105104	0.138265	-0.0656492
Quiscalus_mexicanus	-1.08922	0.784744	0.0424544	-0.0280599	0.0666758
Astrapia_rothschildi_b	-1.80339	1.17036	0.55287	-0.364451	0.578573
Tauraco_corythaix	-0.458505	0.474103	-0.398809	0.279352	-0.174379
Grallina_cyanoleuca	-0.96797	0.1876	-0.0615759	-0.0185745	-0.0188911
Anas_platyrhynchos_c	-0.887108	-1.55126	-0.175076	-0.132634	-0.0805593
Caloenas_nicobarica_c	-1.01155	-0.681943	-0.0587713	-0.118355	0.0352842
Pavo_cristatus_c	-0.0814685	1.87371	-0.612553	0.60356	-0.365921
Dives_warczewiczi	-0.506403	0.503383	-0.365611	0.25607	-0.168396
Lophorina_superba	-1.60669	1.70158	0.438142	-0.210187	0.560437
Tachycineta_bicolor_b	-1.29464	0.411701	0.170188	-0.171096	0.134357
Tachycineta_bicolor_b	-1.70198	-0.307849	2.46594	1.87122	-0.554973

## Sheet: 2.PCA
PCA
	Eigenvalue	Proportion	Cumulative
dim1	1.59678	53.2259	53.2259
dim2	1.34179	44.7264	97.9523
dim3	0.0614308	2.04769	100
Loadings
	PC1	PC2	PC3
Length	0.321399	0.65974	0.0188614
Diameter	0.976046	7.6881e-05	0.0238771
ld	0.299331	0.681976	0.0186923
	dim1	dim2	dim3
Rhea_americana_c	-0.209624	-1.06196	-0.0897663
Scolopax_minor_b	-0.574894	0.0580328	-0.0370363
Synthliboramphus_antiquus_a	0.143441	-0.518132	-0.112344
Icterus_galbula	-0.425638	-0.294368	-0.118188
Megaceryle_alcyon_a	0.4647	0.110356	-0.182142
Francolinus_francolinus	-0.556537	-0.18169	-0.148641
Tinamus_osgoodi_a	0.483308	-1.0115	-0.014235
Pica_hudsonia	-0.279035	-0.463562	-0.111327
Coracina_novaehollandiae_a	0.668534	-0.213432	-0.148479
Ramphastos_ambiguus	-0.597343	-0.0973053	-0.0718121
Alectoris_chukar_a	0.4976	-0.53466	-0.0962977
Chordeiles_minor	-0.190879	-0.103804	-0.125735
Priotelus_temnurus_c	0.368024	-0.94522	-0.0378461
Pterocles_bicinctus_a	-0.24937	-1.27862	-0.0697548
Phalacrocorax_auritus_a	0.404105	-0.761844	-0.028607
Strix_nebulosa_a	-0.618056	0.0751245	-0.0494196
Fregata_magnificens	-0.497257	0.497453	-0.0645946
Megapodius_reinwardt_a	0.49851	-0.985223	0.0182095
Struthio_camelus	0.0262848	-0.683588	-0.121214
Probosciger_aterrimus	0.217388	-0.682309	-0.0600363
Agelaius_phoeniceus	-0.312488	-0.190423	-0.545073
Columba_livia_a	-0.465595	-1.27831	-0.054646
Porzana_carolina_a	-0.943666	0.148249	0.0581283
Ciconia_ciconia	0.722125	-0.362023	0.0638363
Turnix_tanki_a	-0.108055	-0.903154	-0.0736376
Cacicus_cela	-0.597241	1.23017	-0.0440419
Taeniopygia_guttata_a	0.00658489	0.0732102	-0.145042
Turdus_migratorius_b	-0.898046	-1.92921	-0.130324
Spizelloides_arborea	-0.485558	-2.64265	-0.181109
Alectura_lathami	0.479698	-1.60272	0.0823864
Tinamus_osgoodi_b	0.466693	-2.46847	0.286729
Chroicocephalus_philadelphia_a	0.9157	-1.10223	0.0937432
Alectoris_chukar_b	-0.510437	-2.60786	-0.136637
Phalacrocorax_auritus_b	0.398958	-1.01419	-0.0442785
Sialia_sialis	-0.553084	-2.55758	-0.12613
Dendrocygna_bicolor	-0.503261	-2.05985	-0.0765481
Strix_nebulosa_b	-0.527212	-2.50303	-0.176332
Tinamus_major	0.25802	-2.4859	0.199947
Opisthocomus_hoazin_a	-0.190262	-2.27362	-0.00132191
Coturnix_japonica	-0.418332	-2.2688	-0.0667213
Clangula_hyemalis_a	-1.07069	-2.11938	-0.161692
Harpactes_fasciatus	0.430366	-2.37581	0.247417
Anas_platyrhynchos_a	-1.25197	0.417211	0.133177
Megapodius_reinwardt_b	0.282516	-2.602	0.227574
Buteo_jamaicensis	0.438927	-2.16943	0.194423
Columba_livia_b	0.566589	-1.78035	0.173129
Colius_striatus	-0.215808	-2.56196	0.0135056
Baeolophus_bicolor_a	-0.0665997	-1.85431	0.000544165
Antrostomus_vociferus_b	-0.558512	-2.55035	-0.0307787
Sitta_carolinensis_a	-1.00949	-2.51555	-0.320776
Coccyzus_americanus_a	-0.67337	-1.80365	-0.105348
Turnix_tanki_b	0.418543	-2.06513	0.18527
Taeniopygia_guttata_b	0.723812	-2.35427	0.395427
Taeniopygia_guttata_c	-0.663505	-2.28772	-0.125738
Psittacus_erithacus_a	3.74518	0.000224808	0.639161
Psittacus_erithacus_b	0.610463	1.42067	-0.431915
Falco_sparverius_c	0.000431261	-2.14695	0.0500061
Synthliboramphus_antiquus_b	0.701349	-0.763709	-0.0434949
Chlidonias_niger_b	0.541853	-0.0116245	-0.181854
Coracina_novaehollandiae_b	0.726149	0.27116	-0.228341
Callipepla_californica_b	2.41476	0.531652	-0.0459115
Alectoris_chukar_c	2.47951	0.481248	-0.147861
Junco_hyemalis	2.53108	0.500284	-0.131985
Ardea_herodias	-0.643165	0.0235681	-0.0460792
Dumetella_carolinensis	0.411697	-1.55285	0.335008
Ardea_cinerea_b	-0.581069	0.0867796	-0.0681395
Podiceps_auritus	0.312552	-0.7014	-0.069627
Passer_domesticus	-1.31432	-2.07837	-0.0354648
Lanius_ludovicianus	-0.527644	-1.84481	0.399993
Clangula_hyemalis_b	-0.697396	-1.56004	-0.101283
Anas_platyrhynchos_b	-1.23028	0.66256	0.181777
Colaptes_auratus	0.264182	0.0883057	-0.147593
Podilymbus_podiceps	3.18991	0.314237	0.0807874
Pinicola_enucleator	-0.252126	0.514472	-0.155687
Alca_torda	2.15693	0.717417	-0.270449
Antigone_canadensis	-0.187075	-1.99725	-0.0182407
Porzana_carolina_b	0.0897141	1.27131	-0.233566
Egretta_tricolor	2.44387	0.51802	-0.114397
Baeolophus_bicolor_b	-0.163676	-2.18929	0.0304024
Diomedea_exulans_b	3.13833	0.327247	0.132451
Coccyzus_americanus_b	2.43979	0.520627	-0.0991798
Afropavo_congenensis	-1.08686	0.190965	0.119345
Amazilia_lactea	2.32873	0.519207	-0.108243
Anthreptes_collaris_ugandae_a	0.682985	0.883182	-0.301393
Anthreptes_collaris_ugandae_b	0.678727	1.19853	-0.35273
Apaloderma_narina_narina	0.709622	-0.881871	-0.0150377
Apaloderma_vittatum_a	0.554719	-0.60685	-0.0889155
Apaloderma_vittatum_b	0.479271	-0.487314	-0.117395
Apus_affinis_galilejensis	-1.24895	1.4526	0.268331
Apus_apus_apus	-0.725096	1.05117	0.0106718
Astrapia_rothschildi	-1.8528	1.10008	0.565958
Boissonneaua_matthewsii	3.96142	1.1329	0.0750239
Caloenas_nicobarica_a	-1.33755	-0.598032	0.103306
Caloenas_nicobarica_b	-1.41221	-0.0325472	0.207328
Cassidix_oryziuora	-0.386868	2.37661	-0.0966821
Centropus_oteralbus	0.0936372	-0.517559	-0.119489
Centropus_sinensis	0.0812669	-0.182449	-0.126466
Centropus_violaceus	-0.00682252	-0.488357	-0.127122
Chaetura_caudacuta	-0.953609	1.34516	0.126895
Chaetura_pelagica	-0.610742	0.458277	-0.0376618
Chaetura_picina	-0.742998	0.995919	0.0353428
Chalcomitra_senegalensis_a	0.477445	1.08175	-0.305308
Chalcomitra_senegalensis_c	0.497497	0.434179	-0.248039
Chlorostilbon_gibsoni_melanorhynchus	4.25033	0.756574	0.45039
Chrysolampis_mosquitus_b	3.86582	1.11207	0.135868
Cinnyris_afra_afer_a	0.467841	0.875745	-0.275418
Cinnyris_osea_decorsei_a	0.914876	0.709957	-0.309546
Cinnyris_osea_decorsei_b	1.12132	1.30002	-0.713985
Cinnyris_shelley_hofmanni_a	1.19319	0.764432	-0.314042
Cinnyris_shelley_hofmanni_b	1.6758	1.07975	-0.364556
Colibri_coruscans_coruscans	6.331	1.8328	0.6381
Collocalia_esculenta	-0.688152	0.738298	0.00819834
Collocalia_innominata	-0.557865	0.402523	-0.0548515
Corvus_corax_a	0.0623929	0.490703	-0.183187
Corvus_frugilegus	0.0200463	0.328973	-0.181735
Corvus_monedula_soemmeringii	0.25178	0.633651	-0.241076
Crotophaga_major_a	0.615429	0.275316	-0.222554
Crotophaga_major_b	0.291289	0.373767	-0.21196
Cypsiurus_parvus_pallidior	-1.06036	1.28101	0.169604
Delichon_urbica_urbica	-0.660551	0.919955	-0.00878845
Ducula_aenea_palawanensis	-1.18827	-0.179435	0.104414
Ducula_pistrinaria_pistrinaria	-0.938033	0.0877113	0.0427261
Eudynamys_scolopacea_scolopacea	-0.720796	-0.0686852	0.00132168
Euphagus_cyanocephalus	-0.210235	0.952649	-0.144322
Galbula_albirostris_chalcocephala	-1.2165	0.530951	0.177459
Galbula_leucogastra_chalcothorax_a	-0.913854	0.357001	0.0514419
Galbula_leucogastra_chalcothorax_b	-1.27606	0.275678	0.18823
Gallirex_porphyreolophus_a	-1.58102	2.02845	0.527374
Gallirex_porphyreolophus_b	-1.68872	1.34259	0.501174
Gallus_gallus	0.387467	-0.465413	-0.119694
Gallus_lafayetti	0.201918	0.183135	-0.177377
Gracula_religiosa	0.126004	1.21809	-0.256161
Gymnorhina_tibicen_tibicen	0.0682346	0.627599	-0.202986
Hemiprocne_comata_nacamurai	0.950105	-0.399267	-0.0795489
Hemiprocne_longipennis_coronata	0.934242	-0.216197	-0.12158
Hemiprocne_mystacea_mystacea	0.458456	-0.472709	-0.119921
Hirundapus_giganteus_indicus	-0.941545	0.628252	0.0822852
Hirundo_aethiopica	-1.3765	0.157788	0.207275
Hirundo_smithii_bobrinskoii_a	-1.99609	2.6002	0.846429
Hirundo_tahitica_subfusca	-0.418181	0.642465	-0.0591927
Ibis_leucocephalus	0.64611	0.102644	-0.204121
Iridoprocne_meyeni	0.507019	0.224906	-0.19891
Jacamerops_aurea_penardi	-1.77532	1.63964	0.583184
Lamprotornis_regius_magnificus_a	3.29205	-0.664506	0.815736
Lamprotornis_regius_magnificus_b	3.61028	-0.533717	0.885587
Lamprotornis_regius_magnificus_c	3.82891	-0.27072	0.837141
Lamprotornis_splendidus_bailundensis_a	3.54672	0.305822	0.415307
Lamprotornis_splendidus_bailundensis_b	1.05783	-0.762691	0.0606606
Lophorina_minor	-1.22858	0.224466	0.160936
Lophura_ignita	-0.347694	-0.569515	-0.0936576
Lophura_swinhoii_a	-0.761828	-0.591422	-0.00904245
Lophura_swinhoii_b	-0.775341	-0.653399	-0.0376121
Lybius_dubius	0.119538	2.75981	-0.292517
Lyrurus_tetrix_a	-1.57158	1.62029	0.463028
Lyrurus_tetrix_b	-1.03453	0.823684	0.13808
Melanitta_fusca_fusca	-0.146607	-0.508365	-0.112917
Musophaga_violacea_rossae	-1.48977	1.07629	0.358646
Nectarinia_amethystina_kirkii_a	0.987143	0.843138	-0.31599
Nectarinia_amethystina_kirkii_b	1.61218	0.406438	-0.187147
Nectarinia_bifasciatus_microrhyncha	1.02541	0.853338	-0.331829
Nectarinia_violacea_a	0.255581	0.184612	-0.191646
Nectarinia_violacea_b	0.208279	0.424105	-0.200526
Pavo_cristatus_a	-1.52218	-0.299814	0.204926
Pavo_cristatus_b	-1.5689	-0.2624	0.23976
Pavo_muticus	-1.38707	-0.0903825	0.181953
Phaenicophaeus_curvirostris_singularis	0.245059	0.331762	-0.172166
Phaenicophaeus_diardi_diardi	-0.32577	-0.544095	-0.0766146
Pharomachrus_mocinno_antisianus	-0.23602	-1.08644	-0.0897315
Pharomachrus_pavoninus_auriceps_a	-0.0645758	-1.04614	-0.0835293
Pharomachrus_pavonius_auriceps_b	0.0126323	-0.877326	-0.0885613
Phasianus_colchicus_a	-0.831679	2.18804	0.102984
Phasianus_colchicus_b	-0.0755841	2.28432	-0.225573
Phasianus_versicolor_a	-1.20587	0.791925	0.19718
Phasianus_versicolor_b	-1.04316	1.62793	0.181478
Phonygammus_keraudreni	-1.24887	0.7437	0.21486
Pica_pica_a	0.213651	0.23047	-0.196657
Priotelus_temnurus_a	0.347216	0.0013761	-0.187988
Psalidoprocne_nitens_centralis	-1.17834	0.718305	0.183183
Psilopogon_pyrolophus	0.288765	0.337522	-0.188889
Psophia_crepitans_a	-0.828882	0.459248	0.0404701
Psophia_crepitans_b	-0.592431	-1.30775	-0.083459
Pyrrhocorax_pyrrhocorax_himalayanus	-0.0702321	3.01235	-0.233951
Spreo_superbus_a	3.00669	-0.00380801	0.348027
Spreo_superbus_b	3.05901	-0.517191	0.627656
Streptoprocne_zonaris_albicincta	-0.696771	0.798396	3.2531e-05
Sturnus_vulgaris_a	0.354173	1.46703	-0.322525
Sturnus_vulgaris_b	0.596117	1.95877	-0.419493
Surniculus_lugubris_velutinus_a	-0.416599	0.674654	-0.0995528
Surniculus_lugubris_velutinus_b	0.197145	0.723574	-0.214948
Tachycineta_bicolor_a	-0.111929	1.20229	-0.150092
Tauraco_livingstonii	-1.31802	0.990262	0.266867
Thalurania_furcata_eriphile	0.894892	0.480892	-0.116351
Trogon_collaris_puella	-0.210972	0.458781	-0.138578
Trogon_melanurus_melanurus	-0.373891	-0.245097	-0.0976679
Trogon_mexicanus	-1.76446	0.772082	0.481722
Trogon_personatus	-0.623332	-0.0812443	-0.047593
Trogon_rufus_chrysochloros	-0.723682	-0.199092	-0.0176329
Trogon_rufus_cupreicauda	-0.698341	-0.187908	-0.0448847
Trogon_strigilatus_strigilatus_a	-0.759395	0.761673	0.0419238
Trogon_strigilatus_strigilatus_b	-0.778811	0.0107857	-0.00527738
Trogon_surrucura_aurantius_spix_a	-0.635231	-0.0769607	-0.0515733
Trogon_surrucura_aurantius_spix_b	-0.878469	0.107832	0.0198905
Trogon_surrucura_surrucura_a	-0.544152	-0.0249468	-0.0691003
Trogon_surrucura_surrucura_b	-0.317925	0.374078	-0.0912606
Vanellus_vanellus	-1.2594	1.12794	0.254787
Melanerpes_formicivorus	-0.3011	0.715582	-0.127169
Fulica_americana_a	-0.0746302	2.08298	-0.245717
Tetrao_tetrix_c	-0.765041	0.0305385	0.0889607
Quiscalus_quiscula_a	-1.5189	-0.587911	0.154904
Quiscalus_quiscula_b	-0.0952288	0.401592	-0.213527
Corvus_corax_b	-0.116032	0.44439	-0.17621
Anas_crecca	-0.771363	0.908203	0.104653
Rollulus_rouloul_a	-0.503133	0.212688	-0.0389431
Rollulus_rouloul_b	-0.611698	1.23661	-0.0528216
Priotelus_temnurus_b	-0.740811	0.37336	-0.0735885
Chrysococcyx_caprius	-2.19964	0.374784	0.664522
Phalacrocorax_auritus	-0.110336	0.0999974	-0.162475
Lophorina_intercedens	-1.71139	1.54809	0.555558
Ducula_concinna	-0.824118	-0.365196	-0.0016441
Pica_pica_b	0.356107	0.183014	-0.219635
Sturnus_vulgaris_c	-0.905252	0.70689	0.0963056
Corvus_ossifragus	-0.600183	0.400206	-0.0632806
Plegadis_falcinellus	-0.659257	1.21246	-0.0698281
Quiscalus_mexicanus	-0.932684	0.70861	0.0616549
Astrapia_rothschildi_b	-1.90415	1.00208	0.576044
Tauraco_corythaix	-0.078141	0.479703	-0.181212
Grallina_cyanoleuca	-0.725663	0.126358	-0.0257613
Anas_platyrhynchos_c	-0.481447	-1.60448	-0.0922708
Caloenas_nicobarica_c	-0.714355	-0.750042	0.0262005
Pavo_cristatus_c	0.307424	1.93035	-0.369648
Dives_warczewiczi	-0.143427	0.502765	-0.175094
Lophorina_superba	-1.68764	1.55977	0.559113
Tachycineta_bicolor_b	-1.1734	0.308259	0.128636
Tachycineta_bicolor_b	-1.1151	-0.413535	3.32523	0.0780166

## Sheet: 3.pPCA
pPCA
BM
Eigenvalues
PC1	0.068789
PC2	0.0436817
PC3	0.00326137
Loadings
	PC1	PC2	PC3
Length	0.991401	0.0124341	0.130266
Diameter	0.617505	-0.755919	-0.217427
ld	0.447542	0.878389	-0.167746
	PC1	PC2	PC3
Rhea_americana_c	-0.580066	-0.00436687	0.127771
Scolopax_minor_b	0.129828	0.932341	0.0708693
Synthliboramphus_antiquus_a	0.0670271	0.0139401	0.121625
Icterus_galbula	-0.0712016	0.607538	0.151384
Megaceryle_alcyon_a	0.767717	0.104978	0.162409
Francolinus_francolinus	-0.0514605	0.777945	0.185996
Tinamus_osgoodi_a	-0.149865	-0.54189	0.0168421
Pica_hudsonia	-0.127365	0.391481	0.140636
Coracina_novaehollandiae_a	0.615885	-0.244951	0.125216
Ramphastos_ambiguus	-0.00877524	0.861579	0.10978
Alectoris_chukar_a	0.253199	-0.285468	0.0882603
Chordeiles_minor	0.218383	0.522882	0.143315
Priotelus_temnurus_c	-0.159664	-0.410414	0.0447937
Pterocles_bicinctus_a	-0.78125	-0.0941149	0.114196
Phalacrocorax_auritus_a	0.0108129	-0.335682	0.0300789
Strix_nebulosa_a	0.119981	0.977076	0.0850209
Fregata_magnificens	0.535583	1.11718	0.0855681
Megapodius_reinwardt_a	-0.121157	-0.538484	-0.0167765
Struthio_camelus	-0.134651	0.0158916	0.139664
Probosciger_aterrimus	-0.0281909	-0.138325	0.0691249
Agelaius_phoeniceus	0.097364	0.561045	0.568972
Columba_livia_a	-0.904058	0.0838744	0.109948
Porzana_carolina_a	-0.00915863	1.28885	-0.00733404
Ciconia_ciconia	0.514727	-0.366929	-0.0860114
Turnix_tanki_a	-0.392998	0.00290824	0.103413
Cacicus_cela	1.0793	1.61558	0.0552862
Taeniopygia_guttata_a	0.476269	0.46078	0.149102
Turdus_migratorius_b	-1.67952	0.0670114	0.220129
Spizelloides_arborea	-2.02918	-0.677679	0.264518
Alectura_lathami	-0.641391	-0.871543	-0.0673057
Tinamus_osgoodi_b	-1.36835	-1.34607	-0.25277
Chroicocephalus_philadelphia_a	0.0155584	-0.944849	-0.110536
Alectoris_chukar_b	-2.01672	-0.636213	0.220747
Phalacrocorax_auritus_b	-0.198461	-0.475117	0.0510495
Sialia_sialis	-2.00008	-0.572391	0.211395
Dendrocygna_bicolor	-1.56569	-0.329357	0.149445
Strix_nebulosa_b	-1.93841	-0.564145	0.25902
Tinamus_major	-1.49686	-1.18737	-0.155514
Opisthocomus_hoazin_a	-1.56734	-0.705172	0.0631569
Coturnix_japonica	-1.68952	-0.517293	0.139628
Clangula_hyemalis_a	-1.93187	0.0997804	0.263859
Harpactes_fasciatus	-1.31111	-1.26486	-0.213655
Anas_platyrhynchos_a	0.0336584	1.69659	-0.0721294
Megapodius_reinwardt_b	-1.5795	-1.27252	-0.181921
Buteo_jamaicensis	-1.13453	-1.15634	-0.16545
Columba_livia_b	-0.742048	-1.04092	-0.158477
Colius_striatus	-1.81906	-0.847391	0.0554856
Baeolophus_bicolor_a	-1.15336	-0.568619	0.0466422
Antrostomus_vociferus_b	-2.00151	-0.561006	0.116513
Sitta_carolinensis_a	-2.21515	-0.179934	0.427313
Coccyzus_americanus_a	-1.45045	-0.0452985	0.181471
Turnix_tanki_b	-1.06007	-1.08071	-0.157418
Taeniopygia_guttata_b	-1.13401	-1.48895	-0.376241
Taeniopygia_guttata_c	-1.84116	-0.328674	0.211074
Psittacus_erithacus_a	2.49713	-2.62403	-0.81775
Psittacus_erithacus_b	1.93666	0.721529	0.377519
Falco_sparverius_c	-1.35777	-0.788187	-8.11241e-05
Synthliboramphus_antiquus_b	0.178196	-0.581002	0.0300868
Chlidonias_niger_b	0.711281	-0.027515	0.160728
Coracina_novaehollandiae_b	1.04973	-0.019604	0.192119
Callipepla_californica_b	2.21102	-1.25149	-0.079356
Alectoris_chukar_c	2.21091	-1.33623	0.0200062
Junco_hyemalis	2.255	-1.36726	0.00122365
Ardea_herodias	0.0633137	0.968517	0.0839898
Dumetella_carolinensis	-0.65033	-0.779968	-0.316623
Ardea_cinerea_b	0.151323	0.952795	0.101588
Podiceps_auritus	0.0104389	-0.227502	0.0743079
Passer_domesticus	-2.04181	0.326643	0.149441
Lanius_ludovicianus	-1.4245	-0.173197	-0.328503
Clangula_hyemalis_b	-1.26434	0.112764	0.1737
Anas_platyrhynchos_b	0.245069	1.81946	-0.126595
Colaptes_auratus	0.634572	0.25797	0.138457
Podilymbus_podiceps	2.46566	-2.00694	-0.239967
Pinicola_enucleator	0.692397	0.923065	0.16373
Alca_torda	2.22764	-0.941256	0.153512
Antigone_canadensis	-1.33799	-0.551462	0.0742716
Porzana_carolina_b	1.51042	1.06981	0.208944
Egretta_tricolor	2.2194	-1.28514	-0.0122975
Baeolophus_bicolor_b	-1.48451	-0.678183	0.0285137
Diomedea_exulans_b	2.44481	-1.95572	-0.289128
Coccyzus_americanus_b	2.21855	-1.27986	-0.0273089
Afropavo_congenensis	-0.0579114	1.43236	-0.0620322
Amazilia_lactea	2.15493	-1.18984	-0.0126962
Anthreptes_collaris_ugandae_a	1.53079	0.360919	0.2547
Anthreptes_collaris_ugandae_b	1.78945	0.541829	0.299694
Apaloderma_narina_narina	0.0846379	-0.653993	0.00370592
Apaloderma_vittatum_a	0.22596	-0.373065	0.0795069
Apaloderma_vittatum_b	0.282625	-0.244193	0.109241
Apus_affinis_galilejensis	0.878877	2.28564	-0.227864
Apus_apus_apus	0.857592	1.62051	0.0107795
Astrapia_rothschildi	0.234425	2.58975	-0.4871
Boissonneaua_matthewsii	3.57436	-2.17542	-0.289345
Caloenas_nicobarica_a	-0.846501	1.18981	-0.0175749
Caloenas_nicobarica_b	-0.429429	1.57501	-0.128913
Cassidix_oryziuora	2.14147	2.09199	0.0740547
Centropus_oteralbus	0.0396295	0.0549064	0.131223
Centropus_sinensis	0.307919	0.255	0.132023
Centropus_violaceus	0.00707433	0.153654	0.143262
Chaetura_caudacuta	0.964255	1.97822	-0.0995368
Chaetura_pelagica	0.43799	1.18884	0.0651989
Chaetura_picina	0.80101	1.60457	-0.011791
Chalcomitra_senegalensis_a	1.57756	0.642075	0.264868
Chalcomitra_senegalensis_c	1.05496	0.259871	0.219886
Chlorostilbon_gibsoni_melanorhynchus	3.41218	-2.61481	-0.670201
Chrysolampis_mosquitus_b	3.50042	-2.10702	-0.344768
Cinnyris_afra_afer_a	1.40174	0.533946	0.239728
Cinnyris_osea_decorsei_a	1.52027	0.0721704	0.254728
Cinnyris_osea_decorsei_b	2.13951	0.225656	0.635464
Cinnyris_shelley_hofmanni_a	1.7227	-0.125346	0.24419
Cinnyris_shelley_hofmanni_b	2.25687	-0.34379	0.264018
Colibri_coruscans_coruscans	5.4645	-3.70527	-0.983023
Collocalia_esculenta	0.621883	1.41259	0.0177177
Collocalia_innominata	0.422943	1.11332	0.0808088
Corvus_corax_a	0.852152	0.650772	0.175883
Corvus_frugilegus	0.695409	0.593778	0.179822
Corvus_monedula_soemmeringii	1.07925	0.57482	0.221205
Crotophaga_major_a	0.99021	0.0737467	0.191805
Crotophaga_major_b	0.887052	0.395808	0.195469
Cypsiurus_parvus_pallidior	0.849266	2.03065	-0.135458
Delichon_urbica_urbica	0.78733	1.49253	0.029593
Ducula_aenea_palawanensis	-0.418574	1.30492	-0.0346008
Ducula_pistrinaria_pistrinaria	-0.054951	1.24942	0.00895401
Eudynamys_scolopacea_scolopacea	-0.0584607	0.981253	0.0425057
Euphagus_cyanocephalus	1.07514	1.13768	0.141458
Galbula_albirostris_chalcocephala	0.145072	1.73334	-0.120323
Galbula_leucogastra_chalcothorax_a	0.17931	1.38265	-0.00638002
Galbula_leucogastra_chalcothorax_b	-0.0985942	1.63767	-0.122919
Gallirex_porphyreolophus_a	1.15177	2.89247	-0.481002
Gallirex_porphyreolophus_b	0.529211	2.59085	-0.435654
Gallus_gallus	0.248738	-0.15653	0.11568
Gallus_lafayetti	0.678485	0.36197	0.169331
Gracula_religiosa	1.48831	1.00918	0.230718
Gymnorhina_tibicen_tibicen	0.968681	0.723073	0.192554
Hemiprocne_comata_nacamurai	0.619663	-0.57932	0.0462087
Hemiprocne_longipennis_coronata	0.762798	-0.463674	0.0851832
Hemiprocne_mystacea_mystacea	0.282942	-0.218907	0.112505
Hirundapus_giganteus_indicus	0.384825	1.5602	-0.0412076
Hirundo_aethiopica	-0.253038	1.65373	-0.134491
Hirundo_smithii_bobrinskoii_a	1.37162	3.56683	-0.789701
Hirundo_tahitica_subfusca	0.699087	1.13477	0.0733018
Ibis_leucocephalus	0.865058	-0.0488547	0.175392
Iridoprocne_meyeni	0.88642	0.134768	0.174686
Jacamerops_aurea_penardi	0.720247	2.83287	-0.51904
Lamprotornis_regius_magnificus_a	1.68725	-2.6243	-0.957599
Lamprotornis_regius_magnificus_b	1.97155	-2.80905	-1.04575
Lamprotornis_regius_magnificus_c	2.31328	-2.84059	-1.01373
Lamprotornis_splendidus_bailundensis_a	2.64564	-2.29447	-0.590953
Lamprotornis_splendidus_bailundensis_b	0.376112	-0.869748	-0.0915398
Lophorina_minor	-0.11251	1.56885	-0.097064
Lophura_ignita	-0.253963	0.388202	0.128604
Lophura_swinhoii_a	-0.510153	0.717982	0.0654452
Lophura_swinhoii_b	-0.567371	0.693052	0.0958397
Lybius_dubius	2.75135	1.88823	0.236118
Lyrurus_tetrix_a	0.825094	2.65121	-0.409114
Lyrurus_tetrix_b	0.490045	1.74902	-0.0960997
Melanitta_fusca_fusca	-0.0891023	0.257383	0.136503
Musophaga_violacea_rossae	0.429719	2.27232	-0.298209
Nectarinia_amethystina_kirkii_a	1.67074	0.0882723	0.254844
Nectarinia_amethystina_kirkii_b	1.66038	-0.668407	0.104033
Nectarinia_bifasciatus_microrhyncha	1.70148	0.0622053	0.268507
Nectarinia_violacea_a	0.710713	0.318367	0.180835
Nectarinia_violacea_b	0.880858	0.492801	0.18721
Pavo_cristatus_a	-0.710877	1.51349	-0.115621
Pavo_cristatus_b	-0.708186	1.57408	-0.148749
Pavo_muticus	-0.461514	1.52082	-0.103718
Phaenicophaeus_curvirostris_singularis	0.824625	0.411074	0.158979
Phaenicophaeus_diardi_diardi	-0.221463	0.385148	0.110012
Pharomachrus_mocinno_antisianus	-0.615102	0.00339041	0.129551
Pharomachrus_pavoninus_auriceps_a	-0.485269	-0.114184	0.113983
Pharomachrus_pavonius_auriceps_b	-0.302822	-0.0818752	0.111726
Phasianus_colchicus_a	1.72597	2.35577	-0.0988384
Phasianus_colchicus_b	2.24773	1.78046	0.188779
Phasianus_versicolor_a	0.364342	1.8733	-0.145777
Phasianus_versicolor_b	1.14313	2.21374	-0.155158
Phonygammus_keraudreni	0.299635	1.88173	-0.160268
Pica_pica_a	0.724835	0.378633	0.186998
Priotelus_temnurus_a	0.612059	0.139335	0.17631
Psalidoprocne_nitens_centralis	0.320144	1.80853	-0.13172
Psilopogon_pyrolophus	0.854843	0.377995	0.17334
Psophia_crepitans_a	0.311798	1.37064	-0.00176257
Psophia_crepitans_b	-0.99871	0.170352	0.145595
Pyrrhocorax_pyrrhocorax_himalayanus	2.84852	2.18893	0.182151
Spreo_superbus_a	2.08894	-2.0292	-0.490656
Spreo_superbus_b	1.6847	-2.35513	-0.76152
Streptoprocne_zonaris_albicincta	0.666686	1.45352	0.0250709
Sturnus_vulgaris_a	1.82471	0.961303	0.280404
Sturnus_vulgaris_b	2.36952	1.039	0.354988
Surniculus_lugubris_velutinus_a	0.728214	1.15054	0.112787
Surniculus_lugubris_velutinus_b	1.12094	0.671436	0.196086
Tachycineta_bicolor_a	1.33589	1.19853	0.137249
Tauraco_livingstonii	0.460475	2.0799	-0.213612
Thalurania_furcata_eriphile	1.31229	-0.035687	0.0678566
Trogon_collaris_puella	0.669222	0.858215	0.14575
Trogon_melanurus_melanurus	-0.00240613	0.593658	0.127355
Trogon_mexicanus	0.0190742	2.32867	-0.400958
Trogon_personatus	-0.0113971	0.892729	0.0866238
Trogon_rufus_chrysochloros	-0.166246	0.90906	0.0641708
Trogon_rufus_cupreicauda	-0.141499	0.893812	0.0898312
Trogon_strigilatus_strigilatus_a	0.59922	1.4853	-0.0127958
Trogon_strigilatus_strigilatus_b	-0.0257898	1.07374	0.0503764
Trogon_surrucura_aurantius_spix_a	-0.014438	0.904802	0.0910983
Trogon_surrucura_aurantius_spix_b	-0.00369814	1.2113	0.0283221
Trogon_surrucura_surrucura_a	0.0805835	0.859087	0.102957
Trogon_surrucura_surrucura_b	0.53705	0.899284	0.105663
Vanellus_vanellus	0.607172	2.10958	-0.207288
Melanerpes_formicivorus	0.828414	1.0782	0.133701
Fulica_americana_a	2.08397	1.66483	0.21287
Tetrao_tetrix_c	-0.0060324	1.07645	-0.0446094
Quiscalus_quiscula_a	-0.943167	1.34584	-0.060123
Quiscalus_quiscula_b	0.691182	0.728599	0.215796
Corvus_corax_b	0.712845	0.771055	0.17879
Anas_crecca	0.709857	1.58012	-0.0776606
Rollulus_rouloul_a	0.297434	0.961178	0.0660562
Rollulus_rouloul_b	1.0768	1.63083	0.0646269
Priotelus_temnurus_b	0.296309	1.24628	0.109216
Chrysococcyx_caprius	-0.561478	2.46562	-0.553311
Phalacrocorax_auritus	0.432856	0.571369	0.171777
Lophorina_intercedens	0.68255	2.72767	-0.49286
Ducula_concinna	-0.360112	0.897666	0.0566179
Pica_pica_b	0.767561	0.234171	0.203729
Sturnus_vulgaris_c	0.469262	1.57546	-0.058581
Corvus_ossifragus	0.397469	1.14647	0.0913705
Plegadis_falcinellus	1.03083	1.65563	0.0844383
Quiscalus_mexicanus	0.456707	1.59791	-0.0227182
Astrapia_rothschildi_b	0.124491	2.57656	-0.492602
Tauraco_corythaix	0.763493	0.759864	0.181165
Grallina_cyanoleuca	0.100049	1.09512	0.0657938
Anas_platyrhynchos_c	-1.17898	-0.0893196	0.15482
Caloenas_nicobarica_c	-0.615028	0.59008	0.0311601
Pavo_cristatus_c	2.18055	1.26116	0.320333
Dives_warczewiczi	0.745189	0.826684	0.177868
Lophorina_superba	0.705411	2.71492	-0.497826
Tachycineta_bicolor_b	-0.0110688	1.57018	-0.0693323
Tachycineta_bicolor_b	-3.22267	1.50098	-1.19585

## Sheet: 4.Volumes
Volume PCAmix
	Black	Brown	Grey	irid
Raw volumes (3D)	0.0178827	0.0245956	0.138191	40.6532
Alpha 1.3	0.000780789	0.000156418	0.0012617	9.64075
Alpha 2	0.00130385	0.000326739	0.0012617	23.5618
Alpha 5	0.00321227	0.000354458	0.0037501	34.5605
Exact test
	P
Raw volumes	0
alpha 1.3	0.04856
alpha 2	0
alpha 5	0
Volume PCA
	Black	Brown	Grey	irid
Raw volumes (3D)	0.592129	0.814403	4.57576	17.1778
Alpha 1.3	0.234371	0.0345274	0.484694	0.452224
Alpha 2	0.396304	0.0533165	0.920209	0.66433
Alpha 5	0.592129	0.51908	2.28881	4.57189
Exact test
	P
Raw volumes	0.01697
alpha 1.3	0
alpha 2	0.3602
alpha 5	0.4547
Volume pPCA
	Black	Brown	Grey	irid
Raw volumes (3D)	0.588321	0.809166	4.54633	17.0674
Alpha 1.3	0.247453	0.0343054	0.481577	0.449316
Alpha 2	0.393756	0.0529737	0.914291	0.660058
Alpha 5	0.588321	0.515742	2.27409	4.54248
Exact test
	P
Raw volumes	0.01706
alpha 1.3	0
alpha 2	0.3574
alpha 5	0.4549

## Sheet: 5.Phylogenetic signal
Phylogenetic signal
ALL
PCAmix
	PC1-6	PC1	PC2	PC3	PC4	PC5
K	0.54957	0.687993	0.4288	0.654099	0.51475	0.299666
P	0.0001	0.0001	0.0001	0.0001	0.0001	0.0039
lambda		1.01876	0.35364	0.996986	1.02266	0.544708
logL		-168.786	-135.961	-88.6832	-103.939	-3.53022
logL0		-226.653	-142.1	-148.625	-136.792	-5.05
P		5.43246e-27	0.000458452	6.70809e-28	5.23342e-16	0.0812573
PCA
	PC1-6	PC1	PC2	PC3
K	0.46286	0.542256	0.412398	0.301366
P	0.0001	0.0001	0.0001	0.0037
lambda		0.998047	0.329337	0.558422
logL		-152.879	-134.411	-4.45362
logL0		-197.726	-139.978	-5.69563
P		2.77967e-21	0.000846838	0.115007
IRIDESCENT ONLY
PCAmix
	PC1-6	PC1	PC2	PC3	PC4	PC5
K	0.66006	0.949203	0.255899	1.00492	0.613787	0.311661
P	0.0001	0.0001	0.0259	0.0001	0.0001	0.0017
lambda	-	1.01876	0.35364	0.996986	1.02266	0.544708
logL	-	-168.786	-135.961	-88.6832	-103.939	-3.53022
logL0	-	-226.653	-142.1	-148.625	-136.792	-5.05
P	-	5.43246e-27	0.000458452	6.70809e-28	5.23342e-16	0.0812573
PCA
	PC1-6	PC1	PC2	PC3
K	0.48301	0.756802	0.249475	0.309512
P	0.0001	0.0001	0.0436	0.001
lambda	-	0.998047	0.329337	0.558422
logL	-	-152.879	-134.411	-4.45362
logL0	-	-197.726	-139.978	-5.69563
P	-	2.77967e-21	0.000846838	0.115007

## Sheet: 6.Models
PREDICTIONS SUMMARY
							Explanation of sample numbers
	MLR	Total model (QDA)	SC model (QDA)	Li et al. Model	Agreement		Sample no.		No. in SI Fig S1-S2
Scaniacypselus12.8							Scaniacypselus12.8		3
Scaniacypselus12.11							Scaniacypselus12.11		6
Scaniacypselus13.1							Scaniacypselus13.1		5
Scaniacypselus13.10							Scaniacypselus13.10		9
Scaniacypselus13.11							Scaniacypselus13.11		13
Scaniacypselus13.12							Scaniacypselus13.12		7
Scaniacypselus13.7							Scaniacypselus13.7		14
Primotrogon14.2							Primotrogon14.2		4
Primotrogon14.7							Primotrogon14.7		3
Primotrogon14.9							Primotrogon14.9		1
Primotrogon14.10							Primotrogon14.10		2
Scaniacypselus18.01a							Scaniacypselus18.01a		1
Scaniacypselus18.01b							Scaniacypselus18.01b		2
Scaniacypselus18.03							Scaniacypselus18.03		4
Scaniacypselus19.01							Scaniacypselus19.01		10
Scaniacypselus19.02							Scaniacypselus19.02		11
Scaniacypselus19.03							Scaniacypselus19.03		12
Scaniacypselus19.04							Scaniacypselus19.04		8
Predictive models
Total model								Predictions								10% shrinkage						20% shrinkage						30% shrinkage
									Black	Brown	Grey	irid		Predictions =>50%			Black	Brown	Grey	irid			Black	Brown	Grey	irid			Black	Brown	Grey	irid
Confusion matrix								Scaniacypselus12.8	4.28408e-06	0.029413	0.559686	0.410897				Scaniacypselus12.8	0.000692809	0.170215	0.533384	0.295708		Scaniacypselus12.8	0.0159771	0.501295	0.337605	0.145123		Scaniacypselus12.8	0.0528408	0.755586	0.142729	0.0488447
	Reference							Scaniacypselus12.11	0.772895	0.0118241	0.0735307	0.14175				Scaniacypselus12.11	0.669608	0.0834966	0.0963281	0.150567		Scaniacypselus12.11	0.356673	0.342825	0.135832	0.164671		Scaniacypselus12.11	0.0880349	0.616828	0.155382	0.139755
Prediction	Black	Brown	Grey	irid				Scaniacypselus13.1	0.732729	0.0487736	0.0871568	0.13134				Scaniacypselus13.1	0.526438	0.221212	0.114025	0.138325		Scaniacypselus13.1	0.201655	0.541384	0.132527	0.124435		Scaniacypselus13.1	0.0416592	0.723205	0.138419	0.096717
Black	18	2	0	7				Scaniacypselus13.10	6.16982e-05	0.0473437	0.544534	0.40806				Scaniacypselus13.10	0.00374167	0.2336	0.482992	0.279666		Scaniacypselus13.10	0.0365918	0.562493	0.275791	0.125124		Scaniacypselus13.10	0.0673662	0.771625	0.118347	0.0426617
Brown	1	24	1	1				Scaniacypselus13.11	0.000155867	0.209067	0.519963	0.270814				Scaniacypselus13.11	0.00436805	0.513474	0.343788	0.138371		Scaniacypselus13.11	0.0238044	0.757618	0.165389	0.0531892		Scaniacypselus13.11	0.0327596	0.872087	0.0751786	0.019975
Grey	4	6	3	14				Scaniacypselus13.12	0.690017	0.000825658	0.0551361	0.254022				Scaniacypselus13.12	0.683742	0.00858703	0.0591391	0.248532		Scaniacypselus13.12	0.504069	0.0464562	0.0963643	0.353111		Scaniacypselus13.12	0.201173	0.0951305	0.173572	0.530125
irid	20	2	4	126				Scaniacypselus13.7	0.706086	0.0153397	0.117907	0.160667				Scaniacypselus13.7	0.692481	0.0844993	0.104741	0.118278		Scaniacypselus13.7	0.4327	0.349976	0.114609	0.102715		Scaniacypselus13.7	0.113196	0.716157	0.101503	0.0691438
								Primotrogon14.2	0.0093908	5.65543e-10	0.224414	0.766196				Primotrogon14.2	0.17638	6.59711e-07	0.185236	0.638383		Primotrogon14.2	0.601195	9.9765e-05	0.0958455	0.30286		Primotrogon14.2	0.764025	0.00401837	0.0638704	0.168087
Overall statistics								Primotrogon14.7	0.000153982	5.99507e-09	0.349319	0.650527				Primotrogon14.7	0.0143388	2.59699e-06	0.34091	0.644749		Primotrogon14.7	0.257433	0.000306179	0.270324	0.471937		Primotrogon14.7	0.669893	0.00738572	0.130931	0.19179
								Primotrogon14.9	0.0582221	3.50888e-08	0.0964933	0.845285				Primotrogon14.9	0.290883	1.07971e-05	0.0559338	0.653172		Primotrogon14.9	0.427186	0.000390404	0.035799	0.536625		Primotrogon14.9	0.271147	0.00243899	0.0371971	0.689217
Accuracy	0.7339							Primotrogon14.10	0.000430568	1.90777e-09	0.307412	0.692157				Primotrogon14.10	0.0278813	1.34311e-06	0.292045	0.680073		Primotrogon14.10	0.338601	0.000198278	0.208561	0.45264		Primotrogon14.10	0.705336	0.00561367	0.102401	0.186649
95% CI	(0.6723,	0.7895)						Scaniacypselus18.01a	0.00112927	0.0383737	0.542968	0.417529				Scaniacypselus18.01a	0.0271826	0.206097	0.472322	0.294398		Scaniacypselus18.01a	0.117126	0.500898	0.25396	0.128016		Scaniacypselus18.01a	0.118874	0.724892	0.11106	0.0451735
No information rate	0.6352							Scaniacypselus18.01b	0.00193187	0.968998	0.024041	0.0050291				Scaniacypselus18.01b	0.000446513	0.975738	0.0198879	0.00392773		Scaniacypselus18.01b	7.83362e-05	0.979417	0.0172636	0.00324115		Scaniacypselus18.01b	1.04469e-05	0.981412	0.0157474	0.00283
P-value [Acc > NIR]	0.0008835							Scaniacypselus18.03	0.368058	0.208063	0.150855	0.273023				Scaniacypselus18.03	0.144964	0.338412	0.210072	0.306552		Scaniacypselus18.03	0.0395492	0.335181	0.291464	0.333805		Scaniacypselus18.03	0.00774453	0.20948	0.417504	0.365271
								Scaniacypselus19.01	0.709761	0.000762903	0.0688576	0.220619				Scaniacypselus19.01	0.752183	0.00907885	0.0633331	0.175405		Scaniacypselus19.01	0.627223	0.0683018	0.0931718	0.211303		Scaniacypselus19.01	0.306817	0.242184	0.163451	0.287548
Kappa	0.5103							Scaniacypselus19.02	0.106328	0.020019	0.421667	0.451986				Scaniacypselus19.02	0.369857	0.102138	0.27729	0.250715		Scaniacypselus19.02	0.432367	0.292627	0.158366	0.11664		Scaniacypselus19.02	0.222127	0.61564	0.102718	0.0595149
Mcnemar's test	0.00271							Scaniacypselus19.03	0.524871	3.06618e-05	0.110408	0.364691				Scaniacypselus19.03	0.734597	0.000878435	0.0678954	0.196629		Scaniacypselus19.03	0.748995	0.0143853	0.0699743	0.166645		Scaniacypselus19.03	0.538118	0.130244	0.116905	0.214733
								Scaniacypselus19.04	0.747665	0.00149452	0.0648551	0.185986				Scaniacypselus19.04	0.74447	0.016362	0.0701432	0.169024		Scaniacypselus19.04	0.563396	0.112215	0.110876	0.213513		Scaniacypselus19.04	0.22547	0.335451	0.178229	0.260849
Statistics by class
	Black	Brown	Grey	Iridescent
Sensitivity	0.4186	0.7059	0.375	0.8514
Specificity	0.95263	0.9849	0.89333	0.6941
Pos pred value	0.66667	0.8889	0.11111	0.8289
Neg pred value	0.87864	0.9515	0.97573	0.7284
Prevalence	0.18455	0.1459	0.03433	0.6352
Detection rate	0.07725	0.103	0.01288	0.5408
Detection prevalence	0.11588	0.1159	0.11588	0.6524
Balanced accuracy	0.68562	0.8454	0.63417	0.7727
Shrinkage decay	0.83
SC model								Predictions								10% shrinkage						20% shrinkage						30% shrinkage
Confusion matrix									Black	Brown	Grey	irid					Black	Brown	Grey	irid			Black	Brown	Grey	irid			Black	Brown	Grey	irid
	Reference							Scaniacypselus12.8	7.2722e-06	0.0499284	0.950064	2.39324e-67				Scaniacypselus12.8	0.000983696	0.241683	0.757334	2.76675e-47		Scaniacypselus12.8	0.0186894	0.586394	0.394917	4.88824e-31		Scaniacypselus12.8	0.0555543	0.794388	0.150058	1.47024e-18
Prediction	Black	Brown	Grey	irid				Scaniacypselus12.11	0.888953	0.0135996	0.084572	0.0128758				Scaniacypselus12.11	0.68208	0.0850519	0.0981223	0.134745		Scaniacypselus12.11	0.266944	0.25658	0.10166	0.374815		Scaniacypselus12.11	0.0667904	0.467975	0.117885	0.347349
Black	15	2	2	8				Scaniacypselus13.1	0.837338	0.0557368	0.0995998	0.00732584				Scaniacypselus13.1	0.547503	0.230064	0.118588	0.103845		Scaniacypselus13.1	0.162111	0.435222	0.106539	0.296127		Scaniacypselus13.1	0.0339006	0.588514	0.11264	0.264945
Brown	1	24	1	1				Scaniacypselus13.10	0.000104231	0.0799805	0.919915	2.04585e-56				Scaniacypselus13.10	0.00519435	0.324294	0.670511	2.81254e-39		Scaniacypselus13.10	0.0418251	0.64294	0.315235	1.54527e-25		Scaniacypselus13.10	0.0703682	0.806011	0.123621	4.38787e-15
Grey	4	6	11	6				Scaniacypselus13.11	0.000213754	0.286713	0.713073	4.73139e-53				Scaniacypselus13.11	0.00506953	0.595933	0.398997	1.03147e-36		Scaniacypselus13.11	0.0251417	0.800179	0.17468	1.17884e-23		Scaniacypselus13.11	0.0334273	0.889862	0.0767109	9.05489e-14
irid	21	2	26	103				Scaniacypselus13.12	0.655015	0.000783775	0.0523393	0.291862				Scaniacypselus13.12	0.471716	0.00592423	0.0408003	0.481559		Scaniacypselus13.12	0.251169	0.0231484	0.0480168	0.677666		Scaniacypselus13.12	0.0946855	0.0447748	0.0816945	0.778845
								Scaniacypselus13.7	0.841246	0.0182761	0.140478	1.20179e-07				Scaniacypselus13.7	0.785288	0.095824	0.118779	0.000108968		Scaniacypselus13.7	0.475799	0.384834	0.126024	0.0133427		Scaniacypselus13.7	0.106355	0.672873	0.0953683	0.125404
Overall statistics								Primotrogon14.2	0.0401652	2.41887e-09	0.959835	1.41744e-08				Primotrogon14.2	0.487746	1.8243e-06	0.512234	1.88791e-05		Primotrogon14.2	0.86083	0.00014285	0.137238	0.00178953		Primotrogon14.2	0.874487	0.00459934	0.0731048	0.0478086
								Primotrogon14.7	0.000440611	1.71546e-08	0.999559	5.51879e-34				Primotrogon14.7	0.0403624	7.31029e-06	0.95963	3.31113e-23		Primotrogon14.7	0.487503	0.000579816	0.511917	9.0291e-15		Primotrogon14.7	0.828861	0.00913837	0.162001	1.19474e-08
Accuracy	0.6567							Primotrogon14.9	0.0282158	1.70049e-08	0.0467629	0.925021				Primotrogon14.9	0.114773	4.26018e-06	0.0220696	0.863153		Primotrogon14.9	0.160493	0.000146674	0.0134496	0.825911		Primotrogon14.9	0.085837	0.000772111	0.0117755	0.901615
95% CI	(0.5918,	0.7174)						Primotrogon14.10	0.00139866	6.19724e-09	0.998601	6.63868e-26				Primotrogon14.10	0.0871488	4.19817e-06	0.912847	1.65901e-17		Primotrogon14.10	0.618606	0.000362244	0.381031	3.95553e-11		Primotrogon14.10	0.867197	0.0069019	0.1259	1.55988e-06
No information rate	0.5064							Scaniacypselus18.01a	0.00193875	0.0658809	0.93218	6.46235e-45				Scaniacypselus18.01a	0.038524	0.292087	0.669389	8.23146e-31		Scaniacypselus18.01a	0.134321	0.574435	0.291243	1.07752e-19		Scaniacypselus18.01a	0.124498	0.759187	0.116315	2.19605e-11
P-value [Acc > NIR]	2.571e-06							Scaniacypselus18.01b	0.00193509	0.970614	0.0240811	0.00337024				Scaniacypselus18.01b	0.000442297	0.966526	0.0197001	0.013332		Scaniacypselus18.01b	7.7845e-05	0.973276	0.0171554	0.00949047		Scaniacypselus18.01b	1.04639e-05	0.983011	0.015773	0.00120582
								Scaniacypselus18.03	0.21815	0.12332	0.0894127	0.569117				Scaniacypselus18.03	0.102142	0.238446	0.148017	0.511395		Scaniacypselus18.03	0.0392471	0.332621	0.289238	0.338894		Scaniacypselus18.03	0.0104886	0.283704	0.565436	0.140372
Kappa	0.4394							Scaniacypselus19.01	0.899757	0.000967125	0.0872901	0.0119856				Scaniacypselus19.01	0.823403	0.00993847	0.0693297	0.0973288		Scaniacypselus19.01	0.495075	0.0539115	0.0735417	0.377471		Scaniacypselus19.01	0.169573	0.133852	0.0903369	0.606238
Mcnemar's test	0.0007223							Scaniacypselus19.02	0.194024	0.03653	0.769446	1.49676e-23				Scaniacypselus19.02	0.493613	0.136313	0.370074	1.1174e-15		Scaniacypselus19.02	0.489457	0.331266	0.179277	1.28578e-09		Scaniacypselus19.02	0.236177	0.65458	0.109215	2.84726e-05
								Scaniacypselus19.03	0.824383	4.81586e-05	0.173412	0.00215725				Scaniacypselus19.03	0.888484	0.00106245	0.0821184	0.0283349		Scaniacypselus19.03	0.731511	0.0140495	0.0683408	0.186098		Scaniacypselus19.03	0.358725	0.0868245	0.0779318	0.476519
Statistics by class								Scaniacypselus19.04	0.884896	0.00176883	0.076759	0.0365762				Scaniacypselus19.04	0.726198	0.0159604	0.0684216	0.18942		Scaniacypselus19.04	0.386391	0.0769599	0.0760412	0.460608		Scaniacypselus19.04	0.138431	0.205956	0.109426	0.546187
	Black	Brown	Grey	Iridescent
Sensitivity	0.36585	0.7059	0.275	0.8729
Specificity	0.9375	0.9849	0.9171	0.5739
Pos pred value	0.55556	0.8889	0.40741	0.6776
Neg pred value	0.87379	0.9515	0.85922	0.8148
Prevalence	0.17597	0.1459	0.17167	0.5064
Detection rate	0.06438	0.103	0.04721	0.4421
Detection prevalence	0.11588	0.1159	0.11588	0.6524
Balanced accuracy	0.65168	0.8454	0.59605	0.7234
Shrinkage decay	0.83
Li et al. Model	(length, diameter, ld)							Predictions
Confusion matrix									Black	Brown	Grey	irid				10% shrinkage						20% shrinkage						30% shrinkage
	Reference							Scaniacypselus12.8	7.2722e-06	0.0499284	0.950064	4.88807e-76					Black	Brown	Grey	irid			Black	Brown	Grey	irid			Black	Brown	Grey	irid
Prediction	Black	Brown	Grey	irid				Scaniacypselus12.11	0.896573	0.0137162	0.085297	0.00441384				Scaniacypselus12.8	0.000983696	0.241683	0.757334	5.20899e-53		Scaniacypselus12.8	0.0186894	0.586394	0.394917	1.92287e-34		Scaniacypselus12.8	0.0555543	0.794388	0.150058	2.73892e-20
Black	18	2	2	5				Scaniacypselus13.1	0.841303	0.0560007	0.100071	0.00262526				Scaniacypselus12.11	0.737339	0.0919423	0.106072	0.0646472		Scaniacypselus12.11	0.340932	0.327695	0.129837	0.201536		Scaniacypselus12.11	0.0886489	0.62113	0.156466	0.133755
Brown	1	24	1	1				Scaniacypselus13.10	0.000104231	0.0799805	0.919915	1.24471e-63				Scaniacypselus13.1	0.580355	0.243868	0.125703	0.0500732		Scaniacypselus13.1	0.195871	0.525856	0.128726	0.149547		Scaniacypselus13.1	0.0419376	0.728037	0.139344	0.0906814
Grey	4	6	11	6				Scaniacypselus13.11	0.000213754	0.286713	0.713073	2.09194e-59				Scaniacypselus13.10	0.00519435	0.324294	0.670511	5.89426e-44		Scaniacypselus13.10	0.0418251	0.64294	0.315235	2.94886e-28		Scaniacypselus13.10	0.0703682	0.806011	0.123621	2.01561e-16
irid	28	2	28	94				Scaniacypselus13.12	0.801764	0.000959372	0.0640653	0.133211				Scaniacypselus13.11	0.00506953	0.595933	0.398997	9.34997e-41		Scaniacypselus13.11	0.0251417	0.800179	0.17468	6.11512e-26		Scaniacypselus13.11	0.0334273	0.889862	0.0767109	7.50307e-15
								Scaniacypselus13.7	0.841246	0.0182761	0.140478	1.10661e-08				Scaniacypselus13.12	0.653236	0.0082039	0.0565005	0.28206		Scaniacypselus13.12	0.42869	0.0395091	0.0819539	0.449847		Scaniacypselus13.12	0.211844	0.100177	0.182779	0.5052
Overall statistics								Primotrogon14.2	0.0401652	2.41887e-09	0.959835	8.14269e-11				Scaniacypselus13.7	0.785352	0.0958318	0.118789	2.79832e-05		Scaniacypselus13.7	0.479423	0.387766	0.126984	0.00582735		Scaniacypselus13.7	0.114344	0.723415	0.102532	0.0597093
								Primotrogon14.7	0.000440611	1.71546e-08	0.999559	4.41499e-40				Primotrogon14.2	0.487754	1.82433e-06	0.512243	7.58363e-07		Primotrogon14.2	0.862128	0.000143065	0.137445	0.000283978		Primotrogon14.2	0.902419	0.00474624	0.0754398	0.0173955
Accuracy	0.6309							Primotrogon14.9	0.0866053	5.21946e-08	0.143534	0.769861				Primotrogon14.7	0.0403624	7.31029e-06	0.95963	3.31436e-27		Primotrogon14.7	0.487503	0.000579816	0.511917	3.81224e-17		Primotrogon14.7	0.828861	0.00913837	0.162001	7.17289e-10
95% CI	(0.5654,	0.693)						Primotrogon14.10	0.00139866	6.19724e-09	0.998601	6.6838e-31				Primotrogon14.9	0.264855	9.83099e-06	0.0509289	0.684206		Primotrogon14.9	0.331861	0.000303286	0.0278105	0.640026		Primotrogon14.9	0.2064	0.00185659	0.0283148	0.763428
No information rate	0.4549							Scaniacypselus18.01a	0.00193875	0.0658809	0.93218	1.01798e-50				Primotrogon14.10	0.0871488	4.19817e-06	0.912847	9.25542e-21		Primotrogon14.10	0.618606	0.000362244	0.381031	4.79962e-13		Primotrogon14.10	0.867198	0.00690191	0.1259	1.61585e-07
P-value [Acc > NIR]	5.005e-08							Scaniacypselus18.01b	0.00193866	0.972405	0.0241256	0.00153086				Scaniacypselus18.01a	0.038524	0.292087	0.669389	1.69152e-34		Scaniacypselus18.01a	0.134321	0.574435	0.291243	8.88773e-22		Scaniacypselus18.01a	0.124498	0.759187	0.116315	2.23708e-12
								Scaniacypselus18.03	0.346772	0.19603	0.142131	0.315068				Scaniacypselus18.01b	0.000446405	0.975503	0.0198831	0.00416755		Scaniacypselus18.01b	7.84746e-05	0.981147	0.0172941	0.00148038		Scaniacypselus18.01b	1.04759e-05	0.98413	0.015791	6.82492e-05
Kappa	0.4233							Scaniacypselus19.01	0.907915	0.000975894	0.0880816	0.00302705				Scaniacypselus18.03	0.165768	0.386978	0.240219	0.207034		Scaniacypselus18.03	0.0550162	0.466264	0.405451	0.0732689		Scaniacypselus18.03	0.0120395	0.325654	0.649044	0.0132627
Mcnemar's test	3.994e-06							Scaniacypselus19.02	0.194024	0.03653	0.769446	9.77541e-27				Scaniacypselus19.01	0.875513	0.0105674	0.0737173	0.0402019		Scaniacypselus19.01	0.627081	0.0682863	0.0931507	0.211482		Scaniacypselus19.01	0.2745	0.216675	0.146235	0.36259
								Scaniacypselus19.03	0.825908	4.82477e-05	0.173732	0.000312081				Scaniacypselus19.02	0.493613	0.136313	0.370074	1.34767e-17		Scaniacypselus19.02	0.489457	0.331266	0.179277	1.23358e-10		Scaniacypselus19.02	0.236182	0.654592	0.109217	9.36028e-06
Statistics by class								Scaniacypselus19.04	0.907498	0.00181401	0.0787195	0.0119689				Scaniacypselus19.03	0.90649	0.00108399	0.0837827	0.00864314		Scaniacypselus19.03	0.818994	0.0157297	0.0765139	0.0887621		Scaniacypselus19.03	0.496468	0.120163	0.107856	0.275513
	Black	Brown	Grey	Iridescent												Scaniacypselus19.04	0.814684	0.0179051	0.0767586	0.0906523		Scaniacypselus19.04	0.525195	0.104606	0.103358	0.266842		Scaniacypselus19.04	0.220564	0.328152	0.174351	0.276934
Sensitivity	0.35294	0.7059	0.2619	0.8868
Specificity	0.95055	0.9849	0.91623	0.5433
Pos pred value	0.66667	0.8889	0.40741	0.6184
Neg pred value	0.83981	0.9515	0.84951	0.8519
Prevalence	0.21888	0.1459	0.18026	0.4549
Detection rate	0.07725	0.103	0.04721	0.4034
Detection prevalence	0.11588	0.1159	0.11588	0.6524
Balanced accuracy	0.65175	0.8454	0.58907	0.715
Shrinkage decay	0.83
Multinominal logistic regression model																10% shrinkage						20% shrinkage						30% shrinkage
Confusion matrix									Black	Brown	Grey	irid		Predictions =>50%			Black	Brown	Grey	irid			Black	Brown	Grey	irid			Black	Brown	Grey	irid
								Scaniacypselus12.8	0.124356	0.231564	0.640397	0.00368242				Scaniacypselus12.8	0.147711	0.342894	0.503791	0.0056032		Scaniacypselus12.8	0.161253	0.466658	0.364253	0.0078359		Scaniacypselus12.8	0.162179	0.585096	0.24263	0.0100956
Prediction								Scaniacypselus12.11	0.403402	0.10742	0.310663	0.178515				Scaniacypselus12.11	0.412803	0.123741	0.254791	0.208665		Scaniacypselus12.11	0.41502	0.140044	0.205304	0.239632		Scaniacypselus12.11	0.410529	0.155943	0.162765	0.270763
Black	6	0	8	13				Scaniacypselus13.1	0.400096	0.146204	0.300536	0.153164				Scaniacypselus13.1	0.408003	0.167618	0.246226	0.178153		Scaniacypselus13.1	0.409037	0.188921	0.198323	0.203719		Scaniacypselus13.1	0.403735	0.209642	0.15727	0.229353
Brown	0	24	2	1				Scaniacypselus13.10	0.144963	0.237821	0.611744	0.00547163				Scaniacypselus13.10	0.168847	0.341657	0.48143	0.00806675		Scaniacypselus13.10	0.182391	0.455203	0.351376	0.0110295		Scaniacypselus13.10	0.183269	0.56415	0.238553	0.0140277
Grey	2	4	14	7				Scaniacypselus13.11	0.136789	0.347992	0.510654	0.00456496				Scaniacypselus13.11	0.148975	0.464415	0.380364	0.00624693		Scaniacypselus13.11	0.151081	0.577138	0.263821	0.00796037		Scaniacypselus13.11	0.144059	0.674353	0.17205	0.0095375
irid	1	1	1	149				Scaniacypselus13.12	0.321174	0.0122086	0.212139	0.454479				Scaniacypselus13.12	0.314334	0.0133371	0.169059	0.50327		Scaniacypselus13.12	0.303322	0.0143654	0.132837	0.549476		Scaniacypselus13.12	0.289091	0.0152825	0.10309	0.592536
								Scaniacypselus13.7	0.33926	0.204049	0.387772	0.0689186				Scaniacypselus13.7	0.355916	0.246153	0.313346	0.0845849		Scaniacypselus13.7	0.363448	0.28904	0.246463	0.101049		Scaniacypselus13.7	0.362048	0.331085	0.189107	0.11776
Overall statistics								Primotrogon14.2	0.301585	0.0243674	0.55876	0.115288				Primotrogon14.2	0.342941	0.0326892	0.466523	0.157847		Primotrogon14.2	0.375169	0.0421885	0.374729	0.207914		Primotrogon14.2	0.394741	0.0523677	0.289494	0.263397
								Primotrogon14.7	0.187177	0.0567093	0.737823	0.0182906				Primotrogon14.7	0.239345	0.0890941	0.642086	0.0294752		Primotrogon14.7	0.290843	0.133017	0.531002	0.0451387		Primotrogon14.7	0.333329	0.187303	0.414172	0.0651962
Accuracy	0.8283							Primotrogon14.9	0.175208	0.000730208	0.13654	0.687522				Primotrogon14.9	0.163612	0.000767677	0.102171	0.733448		Primotrogon14.9	0.1509	0.000797114	0.0755106	0.772792		Primotrogon14.9	0.13779	0.000819439	0.0552511	0.80614
95% CI	(0.7737,	0.8744)						Primotrogon14.10	0.217439	0.037893	0.711122	0.0335456				Primotrogon14.10	0.272312	0.0577213	0.617618	0.0523489		Primotrogon14.10	0.325706	0.0839735	0.5123	0.0780205		Primotrogon14.10	0.369976	0.116021	0.40357	0.110433
No information rate	0.7296							Scaniacypselus18.01a	0.165997	0.251144	0.575075	0.007784				Scaniacypselus18.01a	0.188945	0.348871	0.451102	0.0110821		Scaniacypselus18.01a	0.201122	0.453209	0.330915	0.0147547		Scaniacypselus18.01a	0.200975	0.552699	0.227884	0.0184414
P-value [Acc > NIR]	0.0002696							Scaniacypselus18.01b	0.121055	0.798961	0.0667515	0.0132325				Scaniacypselus18.01b	0.112613	0.822177	0.051422	0.0137876		Scaniacypselus18.01b	0.10426	0.84202	0.0394234	0.0142974		Scaniacypselus18.01b	0.0961488	0.858977	0.0301066	0.0147681
								Scaniacypselus18.03	0.380924	0.0525816	0.160592	0.405903				Scaniacypselus18.03	0.372701	0.0560693	0.133784	0.437446		Scaniacypselus18.03	0.362	0.059353	0.110639	0.468008		Scaniacypselus18.03	0.349287	0.0624146	0.090895	0.497403
Kappa	0.6516							Scaniacypselus19.01	0.37694	0.0343311	0.316815	0.271914				Scaniacypselus19.01	0.384742	0.0396263	0.25698	0.318652		Scaniacypselus19.01	0.384886	0.0448277	0.204296	0.36599		Scaniacypselus19.01	0.378032	0.0497899	0.15946	0.412718
								Scaniacypselus19.02	0.243195	0.209807	0.523654	0.0233439				Scaniacypselus19.02	0.270311	0.277421	0.420733	0.0315355		Scaniacypselus19.02	0.286711	0.350052	0.322583	0.0406535		Scaniacypselus19.02	0.290859	0.422459	0.236557	0.0501251
								Scaniacypselus19.03	0.371736	0.0409375	0.386097	0.201229				Scaniacypselus19.03	0.390093	0.0491349	0.315212	0.24556		Scaniacypselus19.03	0.399245	0.0575169	0.250984	0.292255		Scaniacypselus19.03	0.399185	0.0657758	0.195234	0.339805
Statistics by class								Scaniacypselus19.04	0.389789	0.046762	0.302709	0.26074				Scaniacypselus19.04	0.396589	0.053577	0.246684	0.30315		Scaniacypselus19.04	0.396224	0.0602774	0.197401	0.346097		Scaniacypselus19.04	0.389332	0.0666974	0.155359	0.388612
	Black	Brown	Grey	Iridescent
Sensitivity	0.66667	0.8276	0.56	0.8765
Specificity	0.90625	0.9853	0.9375	0.9524
Pos pred value	0.22222	0.8889	0.51852	0.9803
Neg pred value	0.98544	0.9757	0.9466	0.7407
Prevalence	0.03863	0.1245	0.1073	0.7296
Detection rate	0.02575	0.103	0.06009	0.6395
Detection prevalence	0.11588	0.1159	0.11588	0.6524
Balanced accuracy	0.78646	0.9064	0.74875	0.9144
Shrinkage decay:	0.5

## Sheet: 7.Caihong
Caihong
Regression
Hu et al. Predic	Black	Brown	Grey	Iridescent
Platelet	0.000246187	0.00087399	0.000454547	0.998425
Black	0.359639	0.134139	0.412514	0.0937087
Brown	0.292771	0.344883	0.318802	0.0435442
SC model
Hu et al. Predic	Black	Brown	Grey	irid
Platelet	2.72252e-05	0.00122543	0.998747	6.61027e-60
Black	0.863271	0.00339074	0.133337	8.72687e-07
Brown	0.679377	0.159702	0.160921	4.03843e-08
Total model
Hu et al. Predic	Black	Brown	Grey	irid
Platelet	1.33636e-05	0.00060151	0.49024	0.509146
Black	0.694945	0.00272959	0.107338	0.194987
Brown	0.596778	0.140285	0.141356	0.12158
Li model
Hu et al. Predic	Black	Brown	Grey	irid
Platelet	2.72252e-05	0.00122543	0.998747	2.11941e-68
Black	0.863272	0.00339074	0.133337	7.81373e-08
Brown	0.679377	0.159702	0.160921	4.86301e-09

## Sheet: 8.Sample size test
Statistical comparison Li et al. data and data in this study
NPMANOVA		data: PCA (length, diameter, ld, length_cv) for solid round iridescent
F	1.191
r2	0.0129
p	0.303
padj	0.303
One-way ANOVA		Data: Solid round iridescent melanosomes
	Length	Diameter	Aspect ratio	Length CV
F	0.602	0.042	1.412	4.702
df	1	1	1	1
p	0.44	0.839	0.238	0.0328
Statistics of subsampling (for n=10)
	Length SD	Length mean	Length CV	Diameter SD	Diameter mean	Diameter CV	Length CV, SD	Length CV, mean	Length CV, CV	Data: 10 subsamped 200 times from original data
Hemiprocne	47.9568	1056.89	4.53752	12.7602	342.244	3.72838	3.4666	14.3801	24.107
Centropus	63.1006	1069.19	5.90172	13.8153	295.152	4.68075	4.78488	19.4679	24.5783
Trogon	76.264	1145.93	6.65519	10.9235	211.275	5.17031	4.53131	21.1437	21.431
Cinnyris	103.451	1566.17	6.60534	25.981	405.94	6.40021	4.95058	20.552	24.088
Hirundo	90.8716	1547.71	5.87136	16.5852	362.148	4.57966	3.86975	17.5701	22.0247
Afropavo	70.4581	914.758	7.70237	8.34827	180.662	4.62093	5.22905	22.9511	22.7834
Amazilia	78.3918	1649.3	4.75303	28.5981	554.71	5.1555	4.04354	14.7419	27.4288
Colibri	128.978	2525.28	5.10749	62.5477	1092.88	5.7232	4.15044	18.8416	22.0281
AVERAGE			5.89175			5.00737			23.5587

## Sheet: 9.Melanosome data
Species	Length	Diameter	Aspect ratio	Length CV	Hollow	Flat	Colour	Data source
Rhea_americana_c	779.36	265.12	2.96	16.66	solid	round	Black	Li et al. 2012
Scolopax_minor_b	1008.24	226	4.6	6.19	solid	round	Black	Li et al. 2012
Synthliboramphus_antiquus_a	992.78	303.74	3.33	18.88	solid	round	Black	Li et al. 2012
Icterus_galbula	956	236.3	4	14.12	solid	round	Black	Li et al. 2012
Megaceryle_alcyon_a	1233.74	334.13	3.78	21.65	solid	round	Black	Li et al. 2012
Francolinus_francolinus	970.36	218	4.2	11.32	solid	round	Black	Li et al. 2012
Tinamus_osgoodi_a	897	353.26	2.59	27.18	solid	round	Black	Li et al. 2012
Pica_hudsonia	934.1	254.3	3.7	30.2	solid	round	Black	Li et al. 2012
Coracina_novaehollandiae_a	1174.13	361.51	3.28	19.82	solid	round	Black	Li et al. 2012
Ramphastos_ambiguus	969.7	220.3	4.4	8.63	solid	round	Black	Li et al. 2012
Alectoris_chukar_a	1046.27	346.73	3.07	31.48	solid	round	Black	Li et al. 2012
Chordeiles_minor	1049.96	262.87	4.05	5.7	solid	round	Black	Li et al. 2012
Priotelus_temnurus_c	900.03	337.48	2.73	23.08	solid	round	Black	Li et al. 2012
Pterocles_bicinctus_a	709.47	262.58	2.75	19.35	solid	round	Black	Li et al. 2012
Phalacrocorax_auritus_a	954	342.36	2.93	18.41	solid	round	Black	Li et al. 2012
Strix_nebulosa_a	1008.04	219.77	4.64	16.32	solid	round	Black	Li et al. 2012
Fregata_magnificens	1146.68	232.02	5.04	5.42	solid	round	Black	Li et al. 2012
Megapodius_reinwardt_a	899.81	358.04	2.64	25.6	solid	round	Black	Li et al. 2012
Struthio_camelus	929.53	289.38	3.21	12.66	solid	round	Black	Li et al. 2012
Probosciger_aterrimus	949.91	317.47	3.13	22.8	solid	round	Black	Li et al. 2012
Agelaius_phoeniceus	1095.2	209.57	3.65	35.29	solid	round	Black	Li et al. 2012
Columba_livia_a	668.83	238.67	2.92	41.45	solid	round	Black	Li et al. 2012
Porzana_carolina_a	948.37	191.6	5.06	50.9	solid	round	Black	Li et al. 2012
Ciconia_ciconia	1097.69	387.78	3.26	2.37	solid	round	Black	Li et al. 2012
Turnix_tanki_a	836.55	278.34	3.09	22.07	solid	round	Black	Li et al. 2012
Cacicus_cela	1323.5	221.4	6	22.33	solid	round	Black	Li et al. 2012
Taeniopygia_guttata_a	1136.3	283.99	4.1	17.38	solid	round	Black	Li et al. 2012
Turdus_migratorius_b	433.67	181.7	2.39	18.35	solid	round	Brown	Li et al. 2012
Spizelloides_arborea	322.73	226.07	1.2	9.64	solid	round	Brown	Li et al. 2012
Alectura_lathami	715.47	362.53	1.98	19.24	solid	round	Brown	Li et al. 2012
Tinamus_osgoodi_b	434.85	381.07	1.15	13.91	solid	round	Brown	Li et al. 2012
Chroicocephalus_philadelphia_a	924.26	414.08	2.27	8.9	solid	round	Brown	Li et al. 2012
Alectoris_chukar_b	318.32	227.27	1.3	9.01	solid	round	Brown	Li et al. 2012
Phalacrocorax_auritus_b	888.08	340.58	2.62	11.21	solid	round	Brown	Li et al. 2012
Sialia_sialis	322.3	223.2	1.4	12.78	solid	round	Brown	Li et al. 2012
Dendrocygna_bicolor	455.2	233.1	2	21.62	solid	round	Brown	Li et al. 2012
Strix_nebulosa_b	352.32	221.48	1.4	6.19	solid	round	Brown	Li et al. 2012
Tinamus_major	412.53	348.55	1.2	14.86	solid	round	Brown	Li et al. 2012
Opisthocomus_hoazin_a	435.43	277.02	1.59	20	solid	round	Brown	Li et al. 2012
Coturnix_japonica	411.2	244.2	1.7	34.33	solid	round	Brown	Li et al. 2012
Clangula_hyemalis_a	358.92	158.77	2.26	28.38	solid	round	Brown	Li et al. 2012
Harpactes_fasciatus	462.08	373.04	1.25	18.55	solid	round	Brown	Li et al. 2012
Anas_platyrhynchos_a	951.73	162.2	5.67	28.82	solid	round	Brown	Li et al. 2012
Megapodius_reinwardt_b	379.4	354.13	1.07	16.16	solid	round	Brown	Li et al. 2012
Buteo_jamaicensis	530.84	368.86	1.44	14.36	solid	round	Brown	Li et al. 2012
Columba_livia_b	662.97	381.38	1.79	23.16	solid	round	Brown	Li et al. 2012
Colius_striatus	349.69	275.74	1.28	16.08	solid	round	Brown	Li et al. 2012
Baeolophus_bicolor_a	570.1	291.2	2	15.11	solid	round	Brown	Li et al. 2012
Antrostomus_vociferus_b	302.9	231.46	1.5	14.24	solid	round	Brown	Li et al. 2012
Sitta_carolinensis_a	296.24	151.53	1.6	23.21	solid	round	Brown	Li et al. 2012
Coccyzus_americanus_a	501.3	210.2	2.4	28.51	solid	round	Brown	Li et al. 2012
Turnix_tanki_b	557.53	365.5	1.57	28.1	solid	round	Brown	Li et al. 2012
Taeniopygia_guttata_b	487.1	421.2	1.2	21.67	solid	round	Brown	Li et al. 2012
Taeniopygia_guttata_c	376.2	210	1.8	54.22	solid	round	Brown	Li et al. 2012
Psittacus_erithacus_a	1596.8	795.1	2.04	19.15	solid	round	Grey	Li et al. 2012
Psittacus_erithacus_b	1667.58	326.39	5	47.51	solid	round	Grey	Li et al. 2012
Falco_sparverius_c	491.83	304	1.65	12.6	solid	round	Grey	Li et al. 2012
Synthliboramphus_antiquus_b	1008.22	375.78	2.7	34.93	solid	round	Grey	Li et al. 2012
Chlidonias_niger_b	1214	343.33	3.58	45.12	solid	round	Grey	Li et al. 2012
Coracina_novaehollandiae_b	1332.54	360.25	3.74	32.33	solid	round	Grey	Li et al. 2012
Callipepla_californica_b	1656.84	574.73	3	26.08	solid	round	Grey	Li et al. 2012
Alectoris_chukar_c	1676.24	572.85	2.8	28.74	solid	round	Grey	Li et al. 2012
Junco_hyemalis	1686.94	580.35	2.8	25.87	solid	round	Grey	Li et al. 2012
Ardea_herodias	989	217.2	4.6	17.06	solid	round	Grey	Li et al. 2012
Dumetella_carolinensis	663.1	378.1	2.32	54.22	solid	round	Grey	Li et al. 2012
Ardea_cinerea_b	1021.62	222.34	4.61	5.63	solid	round	Grey	Li et al. 2012
Podiceps_auritus	963.29	327.74	3.03	44.24	solid	round	Grey	Li et al. 2012
Passer_domesticus	300.76	141.98	2.6	23.63	solid	round	Grey	Li et al. 2012
Lanius_ludovicianus	407.2	274.5	2.71	60.48	solid	round	Grey	Li et al. 2012
Clangula_hyemalis_b	562.28	207.49	2.71	37.56	solid	round	Grey	Li et al. 2012
Anas_platyrhynchos_b	1011.57	169	5.99	15.79	solid	round	Grey	Li et al. 2012
Colaptes_auratus	1185.6	313.9	3.93	23.67	solid	round	Grey	Li et al. 2012
Podilymbus_podiceps	1705.19	677.58	2.3	38.05	solid	round	Grey	Li et al. 2012
Pinicola_enucleator	1213.3	252.2	4.8	22.18	solid	round	Grey	Li et al. 2012
Alca_torda	1710.56	523.36	3.2	9.29	solid	round	Grey	Li et al. 2012
Antigone_canadensis	514.5	275.5	1.9	35.21	solid	round	Grey	Li et al. 2012
Porzana_carolina_b	1494.34	284.1	5.38	18.59	solid	round	Grey	Li et al. 2012
Egretta_tricolor	1672.86	571.76	2.9	32.82	solid	round	Grey	Li et al. 2012
Baeolophus_bicolor_b	456.1	283	1.7	37.36	solid	round	Grey	Li et al. 2012
Diomedea_exulans_b	1688.71	676.35	2.4	24.81	solid	round	Grey	Li et al. 2012
Coccyzus_americanus_b	1669.6	572.7	2.92	27.5	solid	round	Grey	Li et al. 2012
Melanerpes_formicivorus	1253.2	248.9	5.1	20.2	solid	round	irid	Li et al. 2012
Fulica_americana_a	1688.4	262.8	6.45	9.13	solid	round	irid	Li et al. 2012
Tetrao_tetrix_c	940.84	215.53	4.82	23.79	solid	round	irid	Li et al. 2012
Quiscalus_quiscula_a	628.42	134.11	4.69	12.75	solid	round	irid	Li et al. 2012
Quiscalus_quiscula_b	1222.3	265.3	4.5	13.52	solid	round	irid	Li et al. 2012
Corvus_corax_b	1222.3	266.3	4.6	20.08	solid	round	irid	Li et al. 2012
Anas_crecca	1174.22	215.26	5.88	26.83	solid	round	irid	Li et al. 2012
Rollulus_rouloul_a	1063	234.05	4.73	16.08	solid	round	irid	Li et al. 2012
Rollulus_rouloul_b	1324.62	218.88	6.01	12	solid	round	irid	Li et al. 2012
Priotelus_temnurus_b	1072.75	202.8	5.06	18.44	solid	round	irid	Li et al. 2012
Chrysococcyx_caprius	662.14	100.89	6.79	18.2	solid	round	irid	Li et al. 2012
Phalacrocorax_auritus	1127.02	268.64	4.2	39.37	solid	round	irid	Li et al. 2012
Lophorina_intercedens	1088.08	146.56	7.73	30.11	solid	round	irid	Li et al. 2012
Ducula_concinna	842.76	200.6	4.31	19.24	solid	round	irid	Li et al. 2012
Pica_pica_b	1242.63	317.83	3.91	13.89	hollow	round	irid	Li et al. 2012
Sturnus_vulgaris_c	1098.24	199.03	5.73	23.01	solid	round	irid	Li et al. 2012
Corvus_ossifragus	1102.2	220.2	5	22.31	solid	round	irid	Li et al. 2012
Plegadis_falcinellus	1313.47	211.75	6	10.63	solid	round	irid	Li et al. 2012
Quiscalus_mexicanus	1101.37	192.58	5.72	21.77	solid	round	irid	Li et al. 2012
Astrapia_rothschildi_b	902.31	126.52	7.24	25.85	solid	round	irid	Li et al. 2012
Tauraco_corythaix	1239.51	270.23	4.61	11.52	solid	round	irid	Li et al. 2012
Grallina_cyanoleuca	998.2	209.32	4.8	23.47	solid	round	irid	Li et al. 2012
Anas_platyrhynchos_c	585.75	233.67	2.51	30.52	solid	round	irid	Li et al. 2012
Caloenas_nicobarica_c	751.54	216.49	3.8	12.04	solid	round	irid	Li et al. 2012
Pavo_cristatus_c	1739.82	296.14	5.88	25.72	solid	round	irid	Li et al. 2012
Dives_warczewiczi	1233.13	263.13	4.69	12.57	solid	round	irid	Li et al. 2012
Lophorina_superba	1094.6	149.66	7.73	28.59	solid	round	irid	Li et al. 2012
Tachycineta_bicolor_b	936.8	171.1	5.48	49.47	solid	round	irid	Li et al. 2012
Afropavo_congenensis	922.01	180.5	5.27	23.3	solid	round	irid	This study
Amazilia_lactea	1651.9	558.85	2.99	15.4	hollow	flat	irid	This study
Anthreptes_collaris_ugandae_a	1506.55	347.68	4.43	21.7	solid	flat	irid	This study
Anthreptes_collaris_ugandae_b	1602.26	342.03	4.76	22.8	solid	flat	irid	This study
Apaloderma_narina_narina	971.54	379.54	2.58	13.4	hollow	flat	irid	This study
Apaloderma_vittatum_a	1035.03	354.19	2.95	10.9	hollow	flat	irid	This study
Apaloderma_vittatum_b	1060.44	342.56	3.12	9.9	hollow	flat	irid	This study
Apus_affinis_galilejensis	1203.89	174	7.02	17.5	solid	round	irid	This study
Apus_apus_apus	1241.11	211.74	5.93	18.4	solid	round	irid	This study
Astrapia_rothschildi	939.93	131.48	7.31	16.6	solid	round	irid	This study
Boissonneaua_matthewsii	2062.04	766.46	2.71	15.2	hollow	flat	irid	This study
Caloenas_nicobarica_a	668.17	150.54	4.5	19.12	solid	round	irid	This study
Caloenas_nicobarica_b	786.19	150.87	5.32	19.43	solid	round	irid	This study
Cassidix_oryziuora	1681.92	239.82	7.16	13.2	solid	round	irid	This study
Centropus_oteralbus	985.83	297.24	3.36	10.41	hollow	round	irid	This study
Centropus_sinensis	1075.99	294.76	3.76	20.11	hollow	round	irid	This study
Centropus_violaceus	977.96	284.73	3.46	10.4	hollow	round	irid	This study
Chaetura_caudacuta	1256.27	195.5	6.55	21.1	solid	round	irid	This study
Chaetura_pelagica	1110.62	221.29	5.1	17.1	solid	round	irid	This study
Chaetura_picina	1217.75	212.01	5.9	20	solid	round	irid	This study
Chalcomitra_senegalensis_a	1525.56	323.02	4.81	17.3	solid	flat	irid	This study
Chalcomitra_senegalensis_c	1341.29	331.45	4.08	20.4	solid	flat	irid	This study
Chlorostilbon_gibsoni_melanorhynchus	1929.77	835.77	2.4	17.7	hollow	flat	irid	This study
Chrysolampis_mosquitus_b	2026.79	760.97	2.81	23.4	hollow	flat	irid	This study
Cinnyris_afra_afer_a	1461.67	324.92	4.6	20.4	solid	flat	irid	This study
Cinnyris_osea_decorsei_a	1501.56	374.27	4.05	19.1	solid	flat	irid	This study
Cinnyris_osea_decorsei_b	1783.86	360.01	4.23	13.3	solid	flat	irid	This study
Cinnyris_shelley_hofmanni_a	1565.54	406.38	3.91	21.4	solid	flat	irid	This study
Cinnyris_shelley_hofmanni_b	1745.48	457.82	3.89	18.8	solid	flat	irid	This study
Colibri_coruscans_coruscans	2541.97	1095.73	2.35	18.8	hollow	flat	irid	This study
Collocalia_esculenta	1163.26	216.19	5.53	18.2	solid	round	irid	This study
Collocalia_innominata	1108.36	225.94	4.98	18.2	solid	round	irid	This study
Corvus_corax_a	1267.28	286.49	4.52	15.7	solid	round	irid	This study
Corvus_frugilegus	1215.8	281.85	4.36	13.23	solid	round	irid	This study
Corvus_monedula_soemmeringii	1351.25	303.1	4.5	14.4	solid	round	irid	This study
Crotophaga_major_a	1313.23	347.82	3.83	14.02	hollow	round	irid	This study
Crotophaga_major_b	1281.44	310.74	4.19	14.6	hollow	round	irid	This study
Cypsiurus_parvus_pallidior	1211.23	187.06	6.59	17.4	solid	round	irid	This study
Delichon_urbica_urbica	1220.91	217.63	5.71	19.04	solid	round	irid	This study
Ducula_aenea_palawanensis	807.25	167.65	4.89	17.1	solid	round	irid	This study
Ducula_pistrinaria_pistrinaria	936.24	190.89	4.97	15.6	solid	round	irid	This study
Eudynamys_scolopacea_scolopacea	940.39	212.64	4.59	23.51	solid	round	irid	This study
Euphagus_cyanocephalus	1336.87	257.67	5.3	13.8	solid	round	irid	This study
Galbula_albirostris_chalcocephala	979.22	170.36	5.82	14.2	solid	round	irid	This study
Galbula_leucogastra_chalcothorax_a	1011.54	194.23	5.28	14.73	solid	round	irid	This study
Galbula_leucogastra_chalcothorax_b	897.41	164.68	5.57	13.1	solid	round	irid	This study
Gallirex_porphyreolophus_a	1246.89	158.65	8.18	21.03	solid	round	irid	This study
Gallirex_porphyreolophus_b	1047.97	144.37	7.42	20.5	solid	round	irid	This study
Gallus_gallus	1050.95	331.57	3.21	31.5	hollow	round	irid	This study
Gallus_lafayetti	1206.88	303.72	4.06	17.8	hollow	round	irid	This study
Gracula_religiosa	1491.05	286.3	5.27	14.7	solid	round	irid	This study
Gymnorhina_tibicen_tibicen	1309.63	285.17	4.66	16.03	solid	round	irid	This study
Hemiprocne_comata_nacamurai	1157.83	401.13	2.92	14.1	solid	flat	irid	This study
Hemiprocne_longipennis_coronata	1213.69	395.14	3.11	12.6	solid	flat	irid	This study
Hemiprocne_mystacea_mystacea	1061.33	339.87	3.15	14.8	solid	flat	irid	This study
Hirundapus_giganteus_indicus	1073.64	193.56	5.65	18.4	solid	round	irid	This study
Hirundo_aethiopica	843.97	154.83	5.52	29.3	solid	round	irid	This study
Hirundo_smithii_bobrinskoii_a	1261.54	139.19	9.45	21.7	solid	round	irid	This study
Hirundo_tahitica_subfusca	1198.53	241.62	5.16	19.6	solid	round	irid	This study
Ibis_leucocephalus	1267.81	353.33	3.62	11.4	solid	round	irid	This study
Iridoprocne_meyeni	1275.71	337.39	3.87	16.7	solid	flat	irid	This study
Jacamerops_aurea_penardi	1095.89	141.55	7.91	18.2	solid	round	irid	This study
Lamprotornis_regius_magnificus_a	1300.29	759.28	1.74	11.9	hollow	flat	irid	This study
Lamprotornis_regius_magnificus_b	1375.95	802.92	1.73	13.4	hollow	flat	irid	This study
Lamprotornis_regius_magnificus_c	1495.5	823.7	1.84	11.7	hollow	flat	irid	This study
Lamprotornis_splendidus_bailundensis_a	1693.14	750.61	2.34	36.6	hollow	flat	irid	This study
Lamprotornis_splendidus_bailundensis_b	1048	427.25	2.54	17.8	hollow	flat	irid	This study
Lophorina_minor	897.61	167.75	5.45	18.6	solid	round	irid	This study
Lophura_ignita	889.7	248.03	3.64	16	solid	round	irid	This study
Lophura_swinhoii_a	793.84	207.46	3.99	22.2	solid	round	irid	This study
Lophura_swinhoii_b	780.82	203.28	3.9	20.1	solid	round	irid	This study
Lybius_dubius	1915.5	280.4	7.07	18.05	solid	round	irid	This study
Lyrurus_tetrix_a	1151.7	154.21	7.63	22	solid	round	irid	This study
Lyrurus_tetrix_b	1098.53	187.66	6	26.9	solid	round	irid	This study
Melanitta_fusca_fusca	945.26	269.71	3.55	16.4	solid	round	irid	This study
Musophaga_violacea_rossae	1040.82	154.66	6.83	20.1	solid	round	irid	This study
Nectarinia_amethystina_kirkii_a	1551.56	381.98	4.15	20.3	solid	flat	irid	This study
Nectarinia_amethystina_kirkii_b	1514	467.7	3.3	20.2	solid	flat	irid	This study
Nectarinia_bifasciatus_microrhyncha	1564.35	384.97	4.12	16.7	solid	flat	irid	This study
Nectarinia_violacea_a	1219.64	308.67	4.01	21	solid	flat	irid	This study
Nectarinia_violacea_b	1278.24	302.03	4.32	18.8	solid	flat	irid	This study
Pavo_cristatus_a	695.21	138.07	5.08	13.9	solid	round	irid	This study
Pavo_cristatus_b	689.79	135.81	5.19	16.4	solid	round	irid	This study
Pavo_muticus	780.31	151.51	5.21	17.74	solid	round	irid	This study
Phaenicophaeus_curvirostris_singularis	1253.52	309.09	4.21	14.42	solid	flat	irid	This study
Phaenicophaeus_diardi_diardi	896.74	252.16	3.67	19.9	solid	flat	irid	This study
Pharomachrus_mocinno_antisianus	768.14	262.06	2.95	8.8	hollow	flat	irid	This study
Pharomachrus_pavoninus_auriceps_a	807.46	282.67	2.88	9.12	hollow	flat	irid	This study
Pharomachrus_pavonius_auriceps_b	867.67	291.05	3.02	9.23	hollow	flat	irid	This study
Phasianus_colchicus_a	1510.94	206.59	7.44	23.9	solid	round	irid	This study
Phasianus_colchicus_b	1738.48	264.341	6.708	23.6	solid	round	irid	This study
Phasianus_versicolor_a	1047.56	173.15	6.14	20.1	solid	round	irid	This study
Phasianus_versicolor_b	1305.68	189.79	7	22.8	solid	round	irid	This study
Phonygammus_keraudreni	1023.25	169.82	6.13	18.6	solid	round	irid	This study
Pica_pica_a	1225.87	303.24	4.09	11.4	hollow	round	irid	This study
Priotelus_temnurus_a	1185.09	319.95	3.73	12.9	hollow	flat	irid	This study
Psalidoprocne_nitens_centralis	1035.38	175.15	6.02	20.2	solid	round	irid	This study
Psilopogon_pyrolophus	1266.24	312.64	4.17	20.11	solid	round	irid	This study
Psophia_crepitans_a	1056.33	203.04	5.33	23.5	solid	flat	irid	This study
Psophia_crepitans_b	645.03	221.16	2.95	18.6	solid	round	irid	This study
Pyrrhocorax_pyrrhocorax_himalayanus	1938.49	263.36	7.56	23.4	solid	round	irid	This study
Spreo_superbus_a	1530.01	681.44	2.3	22.4	hollow	flat	irid	This study
Spreo_superbus_b	1340.08	714.26	1.91	12.1	hollow	flat	irid	This study
Streptoprocne_zonaris_albicincta	1179.8	214.35	5.6	18.2	solid	round	irid	This study
Sturnus_vulgaris_a	1612.28	306.54	5.34	15.8	solid	round	irid	This study
Sturnus_vulgaris_b	1808.25	325.26	5.66	16.4	solid	round	irid	This study
Surniculus_lugubris_velutinus_a	1216.17	238	5.16	20.5	solid	round	irid	This study
Surniculus_lugubris_velutinus_b	1360.55	299.04	4.67	14.96	solid	round	irid	This study
Tachycineta_bicolor_a	1422.8	268.36	5.52	18.85	solid	flat	irid	This study
Tauraco_livingstonii	1066.94	166.3	6.52	20.2	solid	round	irid	This study
Thalurania_furcata_eriphile	1394.65	390.23	3.97	16.9	hollow	flat	irid	This study
Trogon_collaris_puella	1201.68	258.68	4.72	11.01	hollow	round	irid	This study
Trogon_melanurus_melanurus	973.93	244.22	4.04	10.71	hollow	round	irid	This study
Trogon_mexicanus	884.4	134.33	6.78	15.02	hollow	round	irid	This study
Trogon_personatus	964.36	219.5	4.46	13.41	hollow	round	irid	This study
Trogon_rufus_chrysochloros	908.61	210.68	4.42	11.91	hollow	round	irid	This study
Trogon_rufus_cupreicauda	921.87	211.09	4.39	10.9	hollow	round	irid	This study
Trogon_strigilatus_strigilatus_a	1150.02	210.97	5.64	21.35	hollow	round	irid	This study
Trogon_strigilatus_strigilatus_b	953.28	205.14	4.72	13.11	hollow	round	irid	This study
Trogon_surrucura_aurantius_spix_a	964.31	217.73	4.47	11.2	hollow	round	irid	This study
Trogon_surrucura_aurantius_spix_b	956.91	195.71	4.93	12.3	hollow	round	irid	This study
Trogon_surrucura_surrucura_a	997.95	226.7	4.45	10.6	hollow	round	irid	This study
Trogon_surrucura_surrucura_b	1150.05	250.67	4.74	15.97	hollow	round	irid	This study
Vanellus_vanellus	1117	171.88	6.63	15	solid	round	irid	This study
Scaniacypselus12.8	995.77	540.06	1.85	12.6	solid	round	swift	This study
Scaniacypselus12.11	897.74	290.07	3.12	14.5	solid	round	swift	This study
Scaniacypselus13.1	839.11	286.9	2.99	17.7	solid	round	swift	This study
Scaniacypselus13.10	974.65	513.89	1.95	18.3	solid	round	swift	This study
Scaniacypselus13.11	888.19	497.94	1.79	20.1	solid	round	swift	This study
Scaniacypselus13.12	1045.91	269.31	3.99	25.9	solid	round	swift	This study
Scaniacypselus13.7	903.05	342.15	2.68	18.7	solid	round	swift	This study
Primotrogon14.2	1364.2	404.91	3.43	14.2	solid	round	trogon	This study
Primotrogon14.7	1338.37	504.41	2.69	13.1	solid	round	trogon	This study
Primotrogon14.9	1390.05	290.32	4.9	16.3	solid	round	trogon	This study
Primotrogon14.10	1367.65	479.73	2.97	14.4	solid	round	trogon	This study
Scaniacypselus18.01a	969.67	487.97	2.03	14.81	solid	round	swift	This study
Scaniacypselus18.01b	448.28	247.24	1.82	20.48	solid	round	swift	This study
Scaniacypselus18.03	743.54	210.79	3.54	29.6	solid	round	swift	This study
Scaniacypselus19.01	1035.33	301.21	3.56	20.03	solid	round	swift	This study
Scaniacypselus19.02	971.69	425.38	2.38	17.29	solid	round	swift	This study
Scaniacypselus19.03	1120.38	329.05	3.43	17.46	solid	round	swift	This study
Scaniacypselus19.04	992.95	290.92	3.46	18.34	solid	round	swift	This study

[truncated: 1 more sheets: 10. Specimens]
